# Supplementary material for: Diaqua­bis(4-methyl­amino­benzoato-κO)bis­(nicotinamide-κN 1)nickel(II)
Source: Acta Crystallogr Sect E Struct Rep Online. 2009 Apr 30;65(Pt 5):m605–6. doi: 10.1107/S1600536809015633 (PMC2977638; doi:10.1107/S1600536809015633)
Supplement: Supplementary file 2 [file e-65-0m605-Isup2.hkl]

#
# h,k,l, Fc-squared, Fo-squared, sigma(Fo-squared) and status flag
#
data_I
_shelx_title ' ay2 in P 21/n'
_shelx_refln_list_code          4
_shelx_F_calc_maximum      174.79
_exptl_crystal_F_000       668.00
_reflns_d_resolution_high  0.7476
 
loop_
 _symmetry_equiv_pos_as_xyz
 'x, y, z'
 '-x+1/2, y+1/2, -z+1/2'
 '-x, -y, -z'
 'x-1/2, -y-1/2, z-1/2'
 
_cell_length_a    10.9331
_cell_length_b     9.8467
_cell_length_c    14.1992
_cell_angle_alpha  90.000
_cell_angle_beta  107.454
_cell_angle_gamma  90.000
 
_shelx_F_squared_multiplier     1.000
 
loop_
 _refln_index_h
 _refln_index_k
 _refln_index_l
 _refln_F_squared_calc
 _refln_F_squared_meas
 _refln_F_squared_sigma
 _refln_observed_status
   2   0   0       26.19       25.67      1.74 o
   4   0   0     3427.10     3289.45     39.87 o
   6   0   0       44.68       39.96      3.19 o
   8   0   0      499.09      451.39     10.48 o
  10   0   0       61.19       53.94      7.65 o
  12   0   0      491.59      478.78     29.37 o
   1   1   0     1856.55     2005.39     18.00 o
   2   1   0     3909.74     3988.96     28.82 o
   3   1   0    10992.99    11340.06    122.65 o
   4   1   0     1473.15     1535.84      9.39 o
   5   1   0     2015.99     1968.47     28.81 o
   6   1   0      573.47      577.35      7.55 o
   7   1   0      496.97      492.78      7.68 o
   8   1   0       18.20       17.74      2.73 o
   9   1   0        5.02        3.25      2.42 o
  10   1   0      761.35      735.85     21.50 o
  11   1   0      793.29      725.06     23.35 o
  12   1   0      155.02      146.96     12.92 o
  13   1   0        6.27        8.38      7.18 o
   0   2   0      404.25      393.06      7.84 o
   1   2   0      186.26      232.64      2.30 o
   2   2   0      794.41      747.08      5.06 o
   3   2   0     1223.23     1260.99     13.50 o
   4   2   0     2858.26     2849.72     23.53 o
   5   2   0       51.97       57.98      2.88 o
   6   2   0     2096.32     2127.83     22.76 o
   7   2   0      108.03      115.12      4.60 o
   8   2   0      445.04      418.45      9.38 o
   9   2   0        2.72       -0.53      2.98 o
  10   2   0      737.95      742.59     15.62 o
  11   2   0      109.18      104.45      8.58 o
  12   2   0     1423.41     1299.21     32.79 o
  13   2   0       29.55       21.25      8.42 o
   1   3   0     1746.01     1690.59     10.03 o
   2   3   0       26.36       17.49      1.53 o
   3   3   0      175.11      139.16      2.93 o
   4   3   0      787.58      876.11     11.82 o
   5   3   0     1108.17     1044.55     15.63 o
   6   3   0      187.07      191.17      4.90 o
   7   3   0      496.63      439.84      8.03 o
   8   3   0        5.69        5.85      2.42 o
   9   3   0     1027.35     1035.00     15.27 o
  10   3   0        0.04        1.12      3.22 o
  11   3   0      716.04      678.27     18.69 o
  12   3   0       10.55        9.10      5.38 o
  13   3   0      121.25      135.39     13.23 o
   0   4   0      286.72      289.52      6.18 o
   1   4   0     1414.83     1548.10      8.37 o
   2   4   0     2679.95     2670.34      9.77 o
   3   4   0        0.10        0.41      0.84 o
   4   4   0      763.70      780.74      7.41 o
   5   4   0      307.91      293.30      5.31 o
   6   4   0     1913.97     1830.96     19.75 o
   7   4   0      157.94      153.87      5.82 o
   8   4   0       25.47       21.89      2.92 o
   9   4   0        1.50       -0.12      2.42 o
  10   4   0      555.21      570.15     12.62 o
  11   4   0      112.24      113.30      6.84 o
  12   4   0       10.20       11.16      4.72 o
  13   4   0       12.20       17.92      6.32 o
   1   5   0     4294.58     4477.24     29.30 o
   2   5   0      386.90      429.08      7.74 o
   3   5   0       69.94       56.85      2.52 o
   4   5   0       10.00       14.02      1.49 o
   5   5   0     1223.52     1187.16     12.28 o
   6   5   0       98.11       98.23      4.66 o
   7   5   0      225.07      229.44      6.91 o
   8   5   0        1.17        0.90      2.59 o
   9   5   0      105.57      109.75      5.56 o
  10   5   0      448.39      444.12     10.38 o
  11   5   0       44.05       44.45      5.12 o
  12   5   0      104.21      112.19      8.37 o
   0   6   0      310.86      240.34     63.64 o
   1   6   0     1779.53     1936.29     19.69 o
   2   6   0      707.99      683.67      7.71 o
   3   6   0      224.51      224.17      4.38 o
   4   6   0      289.23      305.19      5.03 o
   5   6   0       20.00       21.84      2.59 o
   6   6   0      644.71      640.55     10.52 o
   7   6   0        0.15        0.26      2.37 o
   8   6   0      172.68      183.06      7.01 o
   9   6   0       23.02       19.72      3.43 o
  10   6   0      369.34      368.24      9.68 o
  11   6   0       95.74      108.83      7.04 o
  12   6   0        4.95        4.15      4.24 o
   1   7   0        1.78        0.27      1.02 o
   2   7   0      221.01      243.01      3.05 o
   3   7   0      222.31      229.31      3.85 o
   4   7   0        8.76       11.66      1.98 o
   5   7   0      157.83      148.52      5.25 o
   6   7   0        0.58       -1.57      2.11 o
   7   7   0      836.44      898.96     15.25 o
   8   7   0       27.29       29.93      3.99 o
   9   7   0      159.46      160.49      7.33 o
  10   7   0       13.55       12.36      3.62 o
  11   7   0      345.58      406.85     13.54 o
   0   8   0      166.06      153.26      6.66 o
   1   8   0       40.74       34.88      2.39 o
   2   8   0       77.08       88.26      4.36 o
   3   8   0        1.70        2.25      1.39 o
   4   8   0      179.79      200.63      9.66 o
   5   8   0        4.27        5.31      2.38 o
   6   8   0      131.99      127.66      5.44 o
   7   8   0        7.04        5.97      3.13 o
   8   8   0      185.79      224.23      8.76 o
   9   8   0       21.07       22.90      4.71 o
  10   8   0      276.11      298.69     11.99 o
  11   8   0        2.87       -1.30      4.37 o
   1   9   0       90.75       92.81      4.49 o
   2   9   0        3.98        2.93      2.42 o
   3   9   0      130.69      125.22     12.04 o
   4   9   0       50.37       51.79      3.97 o
   5   9   0      246.58      260.62     10.56 o
   6   9   0        0.33       -2.54      2.54 o
   7   9   0      115.86      124.33      7.24 o
   8   9   0        4.89        5.90      3.51 o
   9   9   0       50.48       64.94      7.13 o
  10   9   0       25.08       36.68      5.91 o
   0  10   0      147.42      109.76      7.95 o
   1  10   0       37.05       27.29      3.67 o
   2  10   0       21.75       20.51      7.18 o
   3  10   0        0.72        0.00      2.97 o
   4  10   0      165.98      175.86     10.71 o
   5  10   0       18.61       18.46      3.25 o
   6  10   0       22.08       20.55      3.74 o
   7  10   0        0.69        3.87      3.52 o
   8  10   0       51.48       58.77      6.14 o
   9  10   0       16.27       22.40      6.85 o
   1  11   0       74.97       62.56      9.39 o
   2  11   0        3.86       -0.88      3.28 o
   3  11   0       81.03       71.95     20.65 o
   4  11   0       40.04       40.17      8.17 o
   5  11   0        3.31        3.95      4.21 o
   6  11   0        1.44       -1.32      2.70 o
   7  11   0       34.12       35.13      4.65 o
   0  12   0       16.63       10.82      5.30 o
   1  12   0        5.36       -0.15      3.42 o
   2  12   0       61.18       49.89     15.35 o
   3  12   0       14.20        5.67     11.15 o
   4  12   0       38.76       37.65     11.59 o
   5  12   0        5.82        3.02      4.52 o
   1  13   0       32.93       11.48      7.29 o
   2  13   0        0.53        1.93      4.31 o
 -13   0   1     1802.05     1771.36     56.31 o
 -11   0   1      103.65       90.99     13.69 o
  -9   0   1      212.38      202.68      9.26 o
  -7   0   1      186.74      188.62      6.51 o
  -5   0   1     4306.94     4308.58     24.07 o
  -3   0   1    17084.98    17683.94    174.14 o
  -1   0   1    10173.95    10368.51     62.30 o
   3   0   1     4350.37     4234.42     50.46 o
   5   0   1     4395.23     4356.75     55.72 o
   7   0   1      362.55      357.24      8.97 o
   9   0   1      774.45      813.92     44.39 o
  11   0   1      399.26      383.16     25.18 o
  13   0   1        5.99        7.73      9.94 o
 -14   1   1      133.52      148.47     14.36 o
 -13   1   1        0.64        2.39      6.51 o
 -12   1   1      159.19      140.88     12.36 o
 -11   1   1      222.28      205.45     11.04 o
 -10   1   1      339.46      332.99     10.71 o
  -9   1   1       15.66       15.41      3.14 o
  -8   1   1       39.93       33.37      3.12 o
  -7   1   1        5.19        2.98      1.67 o
  -6   1   1      661.87      579.63      7.39 o
  -5   1   1       21.47       22.85      1.80 o
  -4   1   1      129.61      126.57      3.30 o
  -3   1   1    21858.49    22282.23    215.14 o
  -2   1   1     6019.22     6130.80     46.35 o
  -1   1   1      210.96      273.60      1.99 o
   0   1   1     6030.83     6299.35     51.05 o
   1   1   1     4045.31     3987.64     24.29 o
   2   1   1     6384.21     6404.63     50.90 o
   3   1   1     3264.82     3303.02     45.65 o
   4   1   1     3397.93     3346.24     31.84 o
   5   1   1      182.89      195.21      4.74 o
   6   1   1     2501.95     2428.65     36.55 o
   7   1   1      104.34      103.52      3.60 o
   8   1   1      328.15      308.47      9.93 o
   9   1   1      535.66      510.91     13.92 o
  10   1   1      798.54      728.42     18.31 o
  11   1   1      432.14      405.04     20.65 o
  12   1   1       34.84       36.68      8.50 o
  13   1   1       26.70       22.90      8.52 o
 -14   2   1       51.65       61.06     10.70 o
 -13   2   1       39.06       50.01      9.21 o
 -12   2   1       15.13       12.23      5.56 o
 -11   2   1      555.63      549.92     16.83 o
 -10   2   1        6.07        8.67      3.72 o
  -9   2   1      284.30      277.98      8.23 o
  -8   2   1        8.77        9.73      2.74 o
  -7   2   1     1612.38     1585.87     20.94 o
  -6   2   1      553.61      603.99      7.21 o
  -5   2   1     4303.99     4159.68     36.82 o
  -4   2   1     1714.73     1874.30     14.48 o
  -3   2   1      316.03      284.28      3.81 o
  -2   2   1    30551.55    31112.17    198.97 o
  -1   2   1    18221.09    18773.30    136.39 o
   0   2   1      200.27      189.06      2.41 o
   1   2   1      167.90      191.56      2.46 o
   2   2   1      284.32      281.35      4.03 o
   3   2   1     2587.06     2536.50     13.68 o
   4   2   1        1.81        1.17      1.22 o
   5   2   1     1507.81     1473.07     16.99 o
   6   2   1      214.06      212.70      5.19 o
   7   2   1      779.60      696.70      9.34 o
   8   2   1      164.43      145.58      8.18 o
   9   2   1       10.18       10.77      4.35 o
  10   2   1      313.55      320.12      9.85 o
  11   2   1      141.93      135.72      9.75 o
  12   2   1        4.37        4.83      7.73 o
  13   2   1      581.05      553.45     23.89 o
 -13   3   1        0.97        3.36      5.34 o
 -12   3   1      828.32      793.35     21.03 o
 -11   3   1       10.55        5.14      3.80 o
 -10   3   1      577.85      568.96     13.72 o
  -9   3   1       59.53       62.43      5.29 o
  -8   3   1     1289.58     1226.22     15.16 o
  -7   3   1       10.15        7.23      1.98 o
  -6   3   1      750.05      685.51      8.96 o
  -5   3   1     2515.79     2707.09     32.82 o
  -4   3   1     4658.64     4747.99     25.61 o
  -3   3   1     3139.19     3219.99     21.54 o
  -2   3   1     2818.93     2838.08     10.44 o
  -1   3   1      418.73      495.89      3.69 o
   0   3   1        8.22        8.82      0.89 o
   1   3   1      182.22      215.32      2.31 o
   2   3   1      398.56      406.80      4.86 o
   3   3   1       27.46       33.25      1.85 o
   4   3   1     1468.37     1433.96     10.90 o
   5   3   1      847.76      881.38      9.59 o
   6   3   1      871.85      824.18     11.08 o
   7   3   1      336.59      327.11      8.28 o
   8   3   1       74.71       69.60      4.20 o
   9   3   1       48.42       47.62      4.08 o
  10   3   1      938.37      921.11     20.87 o
  11   3   1        7.21        7.95      4.96 o
  12   3   1      676.07      716.80     20.86 o
  13   3   1        0.71        1.18      6.57 o
 -13   4   1        2.16        4.99      5.61 o
 -12   4   1       25.71       14.97      4.96 o
 -11   4   1      295.77      301.85     10.11 o
 -10   4   1       89.53       92.22      5.92 o
  -9   4   1      132.02      133.01      6.28 o
  -8   4   1      128.83      132.64      5.32 o
  -7   4   1      405.93      381.24      7.43 o
  -6   4   1      388.25      399.25      8.15 o
  -5   4   1      975.87      926.10     10.47 o
  -4   4   1       70.61      102.12      3.07 o
  -3   4   1      279.40      253.54      3.47 o
  -2   4   1      984.48     1098.38      6.31 o
  -1   4   1     4760.78     4752.98    125.14 o
   0   4   1      597.62      618.91      5.63 o
   1   4   1     3308.19     3295.78     13.20 o
   2   4   1        0.87        2.81      0.84 o
   3   4   1       21.18       20.05      1.77 o
   4   4   1      278.86      270.49      4.74 o
   5   4   1     2078.65     2048.08     14.66 o
   6   4   1      521.30      527.76      9.23 o
   7   4   1      408.60      405.25      8.94 o
   8   4   1      171.26      169.10      6.74 o
   9   4   1     1594.92     1584.02     17.63 o
  10   4   1      298.33      283.56      8.61 o
  11   4   1        1.77        0.73      3.41 o
  12   4   1       75.08       75.62      8.84 o
  13   4   1       13.11       15.80      6.50 o
 -13   5   1        0.32        0.04      4.65 o
 -12   5   1      278.31      271.23     11.53 o
 -11   5   1       13.40       14.73      4.03 o
 -10   5   1       63.12       57.36      4.95 o
  -9   5   1       96.64       96.65      5.10 o
  -8   5   1      140.45      151.81      5.60 o
  -7   5   1       27.24       22.42      3.06 o
  -6   5   1      704.93      703.51     10.59 o
  -5   5   1       23.53       23.18      2.27 o
  -4   5   1      414.26      385.56      8.11 o
  -3   5   1      149.52      163.73      2.90 o
  -2   5   1        8.04        3.73      0.68 o
  -1   5   1       38.80       48.93      2.27 o
   0   5   1     3767.89     4056.29     40.64 o
   1   5   1       17.29       17.81      1.46 o
   2   5   1      606.62      597.27      5.23 o
   3   5   1       35.45       36.66      3.59 o
   4   5   1     1689.40     1650.94     17.58 o
   5   5   1      123.11      120.96      4.69 o
   6   5   1      517.54      518.01      9.30 o
   7   5   1       92.55       92.00      5.06 o
   8   5   1      190.74      198.47      7.18 o
   9   5   1      115.56      122.10      5.96 o
  10   5   1      181.50      191.77      7.52 o
  11   5   1        7.62        7.02      3.92 o
  12   5   1      202.49      206.31     10.90 o
 -12   6   1        7.70        8.49      4.34 o
 -11   6   1      300.65      333.50     10.77 o
 -10   6   1        7.67        6.67      3.43 o
  -9   6   1      169.67      180.06      6.68 o
  -8   6   1       34.39       32.91      3.44 o
  -7   6   1      942.78      952.83     21.79 o
  -6   6   1       78.71       76.00      5.46 o
  -5   6   1      631.29      664.35      8.23 o
  -4   6   1      746.98      816.96      8.22 o
  -3   6   1     1216.52     1298.17     11.05 o
  -2   6   1       80.20      105.58      5.34 o
  -1   6   1       36.00       52.17      2.55 o
   0   6   1        6.04        5.42      1.26 o
   1   6   1      588.50      573.54      8.15 o
   2   6   1        1.01        1.94      1.02 o
   3   6   1       94.44      102.06      3.04 o
   4   6   1      344.15      365.63      6.63 o
   5   6   1      571.33      591.20      9.34 o
   6   6   1        2.89        3.22      2.34 o
   7   6   1        7.90        8.29      2.81 o
   8   6   1       76.86       87.74      5.33 o
   9   6   1      585.68      633.60     12.97 o
  10   6   1      127.59      124.61      6.39 o
  11   6   1      207.23      222.42      8.70 o
  12   6   1       34.23       32.60      5.59 o
 -12   7   1       47.18       64.12     10.56 o
 -11   7   1       23.83       26.32      5.33 o
 -10   7   1      125.67      144.66      7.37 o
  -9   7   1        0.18       -2.03      2.57 o
  -8   7   1      486.50      519.69     10.85 o
  -7   7   1       26.27       24.61      3.35 o
  -6   7   1      808.13      835.01     15.39 o
  -5   7   1      132.11      132.36      4.81 o
  -4   7   1       98.39       99.49      3.39 o
  -3   7   1       27.35       22.87      1.48 o
  -2   7   1     1054.20     1059.11     11.54 o
  -1   7   1      168.52      158.80      3.99 o
   0   7   1      316.42      333.14      4.95 o
   1   7   1        0.94        0.25      0.93 o
   2   7   1       42.62       38.08      2.10 o
   3   7   1        1.65        2.38      1.50 o
   4   7   1       20.11       21.14      2.76 o
   5   7   1       46.05       52.87      3.93 o
   6   7   1      367.65      398.68      8.72 o
   7   7   1       57.34       53.56      4.39 o
   8   7   1      553.15      571.91     11.80 o
   9   7   1       57.24       59.17      5.26 o
  10   7   1       36.12       36.19      4.50 o
  11   7   1       77.28       81.95      6.13 o
 -11   8   1      138.15      126.72     28.27 o
 -10   8   1        8.82        5.84      3.81 o
  -9   8   1      245.29      276.21     14.80 o
  -8   8   1       22.76       23.14      4.02 o
  -7   8   1      144.85      139.84      6.62 o
  -6   8   1        0.02       -0.19      2.37 o
  -5   8   1      179.30      182.79     11.00 o
  -4   8   1        0.23        0.24      1.52 o
  -3   8   1      282.98      306.30     16.19 o
  -2   8   1       57.99       64.53      2.96 o
  -1   8   1      322.03      303.30      6.15 o
   0   8   1       34.87       39.24      2.84 o
   1   8   1       71.22       73.46      2.64 o
   2   8   1        6.15        5.02      1.38 o
   3   8   1      216.03      227.11      5.13 o
   4   8   1        4.48        4.11      2.10 o
   5   8   1      170.54      184.00      9.37 o
   6   8   1       17.06       20.52      3.22 o
   7   8   1      100.22      111.90      5.91 o
   8   8   1        1.24        0.67      3.13 o
   9   8   1      103.63      109.38      7.30 o
  10   8   1        9.72       11.52      4.15 o
 -10   9   1       35.96       35.66      5.62 o
  -9   9   1        0.14        0.13      3.16 o
  -8   9   1       52.72       60.90      5.29 o
  -7   9   1       18.88       17.17      3.59 o
  -6   9   1      241.55      235.91      7.51 o
  -5   9   1        7.79        9.23      2.47 o
  -4   9   1      432.88      425.94     28.60 o
  -3   9   1        1.72        1.15      2.70 o
  -2   9   1       28.86       32.34      7.84 o
  -1   9   1       50.54       44.95      2.74 o
   0   9   1       38.07       36.88      2.48 o
   1   9   1       30.41       25.26      4.55 o
   2   9   1       83.19       78.71      3.53 o
   3   9   1        5.52        7.80      2.18 o
   4   9   1       58.09       64.92      4.58 o
   5   9   1       12.50       10.26      3.21 o
   6   9   1       94.53      106.75      6.71 o
   7   9   1        6.62        9.14      3.45 o
   8   9   1       33.82       38.01      4.92 o
   9   9   1       24.57       34.04      5.94 o
  -9  10   1       65.66       69.03      7.07 o
  -8  10   1        1.03        1.49      3.33 o
  -7  10   1       13.72       13.69      3.63 o
  -6  10   1        1.26        2.50      2.83 o
  -5  10   1      173.14      177.37      9.33 o
  -4  10   1       56.22       55.81     15.13 o
  -3  10   1       71.13       71.79     10.27 o
  -2  10   1        1.52        1.48      2.87 o
  -1  10   1      167.96      139.57      6.15 o
   0  10   1        0.04       -1.94      2.17 o
   1  10   1       27.07       22.94      7.51 o
   2  10   1       47.36       42.15      8.28 o
   3  10   1       97.19      100.68     12.92 o
   4  10   1       22.38       25.74      3.43 o
   5  10   1       63.81       70.01      5.13 o
   6  10   1        4.78        4.09      3.42 o
   7  10   1       17.96       17.21      4.40 o
   8  10   1      112.60      147.96     16.34 o
  -7  11   1        2.54        0.70      3.17 o
  -6  11   1        7.78        4.74      4.61 o
  -5  11   1        1.02       -1.74      3.80 o
  -4  11   1        3.77        1.07      3.51 o
  -3  11   1       20.56       16.20      4.31 o
  -2  11   1      136.83      132.17     31.47 o
  -1  11   1        3.82        1.60      2.81 o
   0  11   1       79.40       62.50      5.28 o
   1  11   1        5.16        0.35      3.11 o
   2  11   1      137.98      112.43     26.50 o
   3  11   1       24.31       15.26      4.86 o
   4  11   1       11.05       11.18      4.50 o
   5  11   1        1.74        3.12      2.85 o
   6  11   1       26.96       23.54      4.25 o
   7  11   1        0.00       -1.90      3.57 o
  -5  12   1       13.53        7.91      4.97 o
  -4  12   1        4.27        1.85      4.02 o
  -3  12   1       25.89       25.70     19.88 o
  -2  12   1        0.11       -0.34      3.34 o
  -1  12   1       24.96       16.63      5.96 o
   0  12   1       17.01       12.28      3.80 o
   1  12   1       13.45        8.41      4.09 o
   2  12   1        3.80       -0.44      3.65 o
   3  12   1       62.69       39.31      8.61 o
   4  12   1        9.73       10.40      4.99 o
   5  12   1       21.90       21.67      5.85 o
  -2  13   1        0.16        0.38      3.65 o
  -1  13   1        0.02       -3.07      3.33 o
   0  13   1       15.11       14.44      5.63 o
   1  13   1        0.06       -4.09      4.09 o
 -14   0   2      207.09      200.97     22.30 o
 -12   0   2      376.70      366.15     25.40 o
 -10   0   2      762.83      758.23     21.86 o
  -8   0   2        5.05        5.35      2.55 o
  -6   0   2     4903.75     4898.22     28.72 o
  -4   0   2    10382.10    10971.55    143.10 o
  -2   0   2     6297.78     6419.54    198.65 o
   0   0   2    14607.12    14437.40    388.79 o
   2   0   2     8800.83     8528.92     78.95 o
   4   0   2     2639.99     2582.92     60.03 o
   6   0   2     2851.29     2681.10     33.81 o
   8   0   2      796.67      791.33     18.28 o
  10   0   2       70.79       62.72     12.59 o
  12   0   2       17.98       22.53     10.82 o
 -14   1   2       35.09       33.24      9.06 o
 -13   1   2      587.72      562.54     24.29 o
 -12   1   2       77.59       62.64      9.13 o
 -11   1   2      596.84      579.98     19.22 o
 -10   1   2       23.44       23.59      4.15 o
  -9   1   2      297.92      294.34      7.57 o
  -8   1   2        7.08        7.15      2.24 o
  -7   1   2      220.01      174.75      4.76 o
  -6   1   2       93.83       87.83      3.26 o
  -5   1   2     1426.59     1452.98     10.32 o
  -4   1   2     1895.89     1949.02     17.89 o
  -3   1   2     7558.21     7612.33     34.96 o
  -2   1   2     2965.86     3247.23     21.19 o
  -1   1   2      366.48      377.02      3.30 o
   0   1   2      704.33      646.95      5.23 o
   1   1   2     4370.32     4499.11     35.01 o
   2   1   2        0.62        1.17      1.14 o
   3   1   2     1190.52     1163.42     20.40 o
   4   1   2        1.83        0.53      1.22 o
   5   1   2     6285.37     6247.87     77.39 o
   6   1   2       49.09       49.11      2.63 o
   7   1   2      245.24      261.95      5.74 o
   8   1   2      192.35      192.19      6.40 o
   9   1   2     1871.55     1826.56     59.16 o
  10   1   2       42.52       47.61      7.88 o
  11   1   2      363.85      357.49     17.87 o
  12   1   2       38.16       36.69      8.68 o
  13   1   2        4.87        7.29      7.03 o
 -14   2   2      240.25      220.66     16.85 o
 -13   2   2       47.31       52.34      9.53 o
 -12   2   2      362.40      377.05     14.82 o
 -11   2   2       11.44       10.71      5.07 o
 -10   2   2      317.86      303.09     10.09 o
  -9   2   2       11.07       11.85      3.00 o
  -8   2   2      368.57      361.03      9.44 o
  -7   2   2       50.84       64.46      3.53 o
  -6   2   2     7399.25     7316.92     39.90 o
  -5   2   2     1555.66     1681.11     11.92 o
  -4   2   2      699.89      861.96      7.70 o
  -3   2   2     5774.40     5864.48     38.12 o
  -2   2   2     2687.52     2737.38     21.92 o
  -1   2   2      615.31      676.62      5.38 o
   0   2   2      932.60      904.86      6.97 o
   1   2   2       57.23       67.14      1.98 o
   2   2   2      600.87      593.25      7.02 o
   3   2   2       40.53       43.78      2.19 o
   4   2   2     2885.10     2832.78     34.98 o
   5   2   2        9.78       11.56      1.75 o
   6   2   2      797.69      756.98     13.36 o
   7   2   2       36.71       40.54      3.62 o
   8   2   2     1195.67     1128.93     20.31 o
   9   2   2      650.69      662.18     12.89 o
  10   2   2      142.31      144.66      9.51 o
  11   2   2       90.81       99.53     10.85 o
  12   2   2      320.31      315.66     18.19 o
  13   2   2        9.24        8.23      7.43 o
 -13   3   2        2.32        5.91      5.43 o
 -12   3   2        9.08        5.76      4.20 o
 -11   3   2      511.97      498.09     13.60 o
 -10   3   2      251.79      249.12      9.49 o
  -9   3   2      614.75      605.89     13.20 o
  -8   3   2      333.20      349.15      8.40 o
  -7   3   2     1637.86     1612.47     23.47 o
  -6   3   2      180.08      177.05      5.12 o
  -5   3   2      595.30      695.33      7.96 o
  -4   3   2     1606.28     1879.43     18.62 o
  -3   3   2      674.53      631.90      5.00 o
  -2   3   2     6181.48     6347.57     42.80 o
  -1   3   2     9690.37     9880.29     73.92 o
   0   3   2       44.77       38.83      1.73 o
   1   3   2      217.87      189.46      2.54 o
   2   3   2     1205.46     1261.17     12.33 o
   3   3   2     2395.05     2371.69     13.04 o
   4   3   2       16.00       17.98      1.91 o
   5   3   2     2682.79     2543.65     27.05 o
   6   3   2       99.08       90.05      4.60 o
   7   3   2     2364.87     2312.16     20.49 o
   8   3   2      157.49      150.76      6.52 o
   9   3   2       57.13       53.53      5.47 o
  10   3   2      489.00      480.86     15.76 o
  11   3   2      174.41      169.94     11.16 o
  12   3   2       48.10       43.79      9.20 o
  13   3   2       54.35       54.09     14.35 o
 -13   4   2       37.76       34.60      7.05 o
 -12   4   2      426.69      453.52     14.04 o
 -11   4   2      342.46      317.38     11.39 o
 -10   4   2      349.20      321.52      9.49 o
  -9   4   2      101.02      104.19      5.67 o
  -8   4   2       69.19       74.21      4.51 o
  -7   4   2       18.95       14.96      2.32 o
  -6   4   2       97.19       85.91      3.54 o
  -5   4   2      329.27      396.63      6.77 o
  -4   4   2     5329.29     5468.21     37.76 o
  -3   4   2     9619.34    10541.66     53.31 o
  -2   4   2      713.97      667.49      5.47 o
  -1   4   2      285.26      295.75      4.27 o
   0   4   2     4140.96     4166.93     23.60 o
   1   4   2     1088.72     1085.10     10.58 o
   2   4   2       61.46       60.15      2.22 o
   3   4   2       14.80       10.00      3.45 o
   4   4   2     2252.16     2181.08     20.26 o
   5   4   2        5.59        2.63      1.94 o
   6   4   2      210.41      206.44      6.38 o
   7   4   2      911.14      890.73     15.38 o
   8   4   2      286.61      302.51      8.60 o
   9   4   2      490.40      511.16     10.67 o
  10   4   2      765.58      780.92     13.85 o
  11   4   2       13.95        6.08      3.92 o
  12   4   2        1.42        1.86      5.37 o
 -13   5   2      259.62      292.10     12.42 o
 -12   5   2        0.04       -0.64      3.79 o
 -11   5   2       34.89       41.24      4.90 o
 -10   5   2        7.63        5.83      3.17 o
  -9   5   2      272.13      280.13      8.47 o
  -8   5   2       44.67       40.99      3.42 o
  -7   5   2      731.45      719.92      9.96 o
  -6   5   2      184.55      184.45      5.55 o
  -5   5   2     3408.15     3503.33     33.60 o
  -4   5   2       53.85       57.30      2.28 o
  -3   5   2       21.43       19.59      2.55 o
  -2   5   2      220.85      251.29      4.43 o
  -1   5   2     2673.25     2702.23     26.33 o
   0   5   2      107.03      117.21      3.54 o
   1   5   2      790.02      811.07      7.65 o
   2   5   2       13.18       16.03      1.33 o
   3   5   2     1066.63     1025.59      8.96 o
   4   5   2       55.59       63.00      3.42 o
   5   5   2      373.33      355.35      7.51 o
   6   5   2     1805.66     1809.46     20.06 o
   7   5   2        2.48        5.31      2.69 o
   8   5   2      205.96      214.34      7.74 o
   9   5   2       57.20       58.37      5.10 o
  10   5   2       74.08       73.33      5.35 o
  11   5   2      333.29      343.77     10.38 o
  12   5   2        0.71       -0.74      5.37 o
 -12   6   2      151.88      163.91      9.73 o
 -11   6   2       23.63       20.55      4.31 o
 -10   6   2       49.27       56.46      5.00 o
  -9   6   2       63.73       56.58      4.61 o
  -8   6   2      527.09      514.78      9.42 o
  -7   6   2      153.29      146.11      5.74 o
  -6   6   2      804.75      832.37     12.72 o
  -5   6   2      285.98      315.10      6.42 o
  -4   6   2     1162.22     1190.43      9.60 o
  -3   6   2        0.00        1.34      1.57 o
  -2   6   2      941.31      956.35     11.10 o
  -1   6   2        0.29        2.12      1.38 o
   0   6   2      551.41      531.13     11.86 o
   1   6   2      474.65      484.55      6.40 o
   2   6   2      325.08      316.98      4.35 o
   3   6   2       73.78       78.46      3.11 o
   4   6   2      433.36      455.20     10.08 o
   5   6   2        2.06        2.66      2.19 o
   6   6   2        9.11       10.26      2.69 o
   7   6   2      378.78      389.61      9.47 o
   8   6   2      284.09      294.02      8.91 o
   9   6   2       15.54       20.00      4.12 o
  10   6   2      127.33      141.42      6.93 o
  11   6   2       25.38       22.66      4.56 o
 -12   7   2        0.12        1.15      5.21 o
 -11   7   2       89.57       98.08      7.44 o
 -10   7   2        9.02        7.75      4.06 o
  -9   7   2      153.45      158.64      6.96 o
  -8   7   2        0.11       -2.26      2.42 o
  -7   7   2      679.85      684.99     12.51 o
  -6   7   2      259.96      244.04      7.27 o
  -5   7   2      422.55      447.34      8.48 o
  -4   7   2       13.48       11.33      1.61 o
  -3   7   2      453.07      443.26     12.21 o
  -2   7   2        1.63        1.83      1.87 o
  -1   7   2      621.08      620.05      8.58 o
   0   7   2       27.50       31.82      2.21 o
   1   7   2      109.41      126.18      3.16 o
   2   7   2        3.50        2.33      1.30 o
   3   7   2        6.55        4.08      2.04 o
   4   7   2      409.09      413.75      8.79 o
   5   7   2       24.29       25.06      3.35 o
   6   7   2       52.40       48.56      4.02 o
   7   7   2      488.19      499.81     10.64 o
   8   7   2        2.20        1.88      3.12 o
   9   7   2      285.56      311.64      9.93 o
  10   7   2        1.20        0.51      3.76 o
  11   7   2      153.33      171.85      8.12 o
 -11   8   2       15.67       13.04      4.94 o
 -10   8   2      211.47      241.52     13.01 o
  -9   8   2        1.07       -1.47      2.96 o
  -8   8   2      167.16      180.84      6.92 o
  -7   8   2       60.41       60.95      4.67 o
  -6   8   2      397.41      380.59      8.87 o
  -5   8   2      169.45      162.60      4.73 o
  -4   8   2       60.13       66.40      4.62 o
  -3   8   2        2.77        2.37      1.70 o
  -2   8   2      319.52      314.26     15.79 o
  -1   8   2       12.17        7.63      2.35 o
   0   8   2      240.78      245.56      6.64 o
   1   8   2        1.57        1.29      1.28 o
   2   8   2       63.62       68.35      2.96 o
   3   8   2       20.81       20.33      2.96 o
   4   8   2      371.19      396.71     18.03 o
   5   8   2       96.20      104.48      7.56 o
   6   8   2       30.57       41.73      4.37 o
   7   8   2      228.29      263.32      8.37 o
   8   8   2      219.37      250.03      8.70 o
   9   8   2       14.01       14.11      4.18 o
  10   8   2       48.93       54.87      6.38 o
 -10   9   2        1.18       -0.07      3.81 o
  -9   9   2       21.95       20.67      3.84 o
  -8   9   2       57.64       45.00      4.25 o
  -7   9   2       13.08       14.66      3.31 o
  -6   9   2        1.79        1.97      2.48 o
  -5   9   2      204.49      185.40      7.88 o
  -4   9   2        0.03       -2.45      2.45 o
  -3   9   2      615.94      624.89     57.64 o
  -2   9   2       17.14       14.78      2.21 o
  -1   9   2       33.36       39.37      3.60 o
   0   9   2      122.91      127.98      5.30 o
   1   9   2      342.76      328.82      9.54 o
   2   9   2       10.07        7.13      2.59 o
   3   9   2       40.21       47.71      3.89 o
   4   9   2        2.22        2.74      2.50 o
   5   9   2      274.60      326.34     20.62 o
   6   9   2        6.29        7.55      3.68 o
   7   9   2        9.34       11.23      4.06 o
   8   9   2        8.18        4.88      4.22 o
   9   9   2       20.15       23.23      5.88 o
  -9  10   2        0.38       -0.22      3.21 o
  -8  10   2       28.32       31.58      3.95 o
  -7  10   2        1.12        1.34      2.85 o
  -6  10   2       53.74       50.09      5.56 o
  -5  10   2       24.78       13.40      3.82 o
  -4  10   2       94.25       93.89      6.74 o
  -3  10   2        0.06       -0.13      2.65 o
  -2  10   2      226.94      210.10      6.57 o
  -1  10   2        0.06        0.05      3.43 o
   0  10   2      100.62       75.95     16.01 o
   1  10   2       49.30       32.01      4.97 o
   2  10   2       53.72       63.63      5.21 o
   3  10   2        4.88        5.01      2.64 o
   4  10   2       63.81       63.02      6.21 o
   5  10   2       12.20       14.36      3.60 o
   6  10   2       50.40       51.69      6.95 o
   7  10   2       16.08       12.58      4.43 o
   8  10   2        0.69       -0.14      4.97 o
  -7  11   2       51.37       43.76      6.84 o
  -6  11   2        6.08        4.25      4.40 o
  -5  11   2       23.86       19.64      4.86 o
  -4  11   2        2.52        3.29      3.50 o
  -3  11   2        8.72        5.42      5.96 o
  -2  11   2        0.02        0.23      2.61 o
  -1  11   2       41.72       34.46      4.97 o
   0  11   2       26.93       18.36      3.55 o
   1  11   2      118.36       85.37     23.19 o
   2  11   2        1.22        0.86      3.13 o
   3  11   2       49.94       50.29      5.66 o
   4  11   2        2.52        7.10      3.02 o
   5  11   2        2.69        0.77      3.18 o
   6  11   2        1.67        2.97      3.66 o
   7  11   2       46.13       51.24     10.82 o
  -5  12   2       22.02       12.76      6.74 o
  -4  12   2       13.95        7.04     12.81 o
  -3  12   2        0.09       -0.34      3.43 o
  -2  12   2       33.68       32.15      7.95 o
  -1  12   2        2.38        0.22      2.84 o
   0  12   2        2.45        1.96      3.06 o
   1  12   2        2.58       -2.03      3.34 o
   2  12   2       37.82       30.71      7.07 o
   3  12   2       14.82       12.59      5.96 o
   4  12   2        9.45       -0.12      4.43 o
   5  12   2        0.04        2.96      4.75 o
  -2  13   2        1.13        3.11      3.55 o
  -1  13   2        1.87        2.02      3.39 o
   0  13   2        0.01       -2.75      3.23 o
   1  13   2       13.60        2.14     11.70 o
 -13   0   3      409.48      380.51     26.72 o
 -11   0   3      975.83      925.69     25.28 o
  -9   0   3       42.14       56.91      5.55 o
  -7   0   3     1003.83      940.06     13.19 o
  -5   0   3     1263.30     1213.19     14.35 o
  -3   0   3       18.77       16.30      1.87 o
  -1   0   3     3559.96     3483.54     30.26 o
   1   0   3     1024.00     1076.52     12.65 o
   3   0   3     8851.45     9010.83    363.28 o
   5   0   3     4102.42     4033.78    104.23 o
   7   0   3      432.01      405.68     10.86 o
   9   0   3      442.58      430.42     24.95 o
  11   0   3      119.30       95.40     15.24 o
  13   0   3        6.45        5.08      9.94 o
 -14   1   3       83.99       76.53     10.93 o
 -13   1   3        3.78        1.64      6.96 o
 -12   1   3      735.79      718.25     19.44 o
 -11   1   3      105.16       99.11      8.07 o
 -10   1   3      336.63      349.26      9.61 o
  -9   1   3       24.14       22.56      3.45 o
  -8   1   3     1504.49     1457.61     28.50 o
  -7   1   3     1261.58     1380.70     14.13 o
  -6   1   3      257.47      322.20      5.58 o
  -5   1   3      301.49      345.03      5.24 o
  -4   1   3     2092.02     2080.95     11.83 o
  -3   1   3     2742.56     2868.87     12.46 o
  -2   1   3     1088.30     1098.74      6.85 o
  -1   1   3      555.28      525.19      4.69 o
   0   1   3     6678.13     6724.98     36.04 o
   1   1   3        3.92        2.34      1.41 o
   2   1   3      354.60      310.44      7.24 o
   3   1   3       21.74       24.98      4.09 o
   4   1   3     6960.04     6862.33     76.08 o
   5   1   3     1490.47     1618.78     19.74 o
   6   1   3      663.32      634.58      8.97 o
   7   1   3       65.50       70.94      4.17 o
   8   1   3      676.72      622.18     10.85 o
   9   1   3      349.40      349.37     13.00 o
  10   1   3      781.04      693.68     27.83 o
  11   1   3        1.99       -0.85      5.62 o
  12   1   3        8.35        5.24      6.85 o
  13   1   3       39.29       38.90      9.75 o
 -14   2   3       37.70       26.61      8.59 o
 -13   2   3      316.26      341.88     14.95 o
 -12   2   3       11.69       11.77      5.27 o
 -11   2   3      729.92      688.21     17.97 o
 -10   2   3        0.38       -0.13      2.92 o
  -9   2   3       83.50       88.56      5.04 o
  -8   2   3      105.11      103.03      4.72 o
  -7   2   3     7690.04     7915.81     75.55 o
  -6   2   3     1582.54     1659.87     13.20 o
  -5   2   3      750.44      708.03      7.32 o
  -4   2   3      458.73      506.15      5.57 o
  -3   2   3      426.01      365.34      4.35 o
  -2   2   3      292.73      304.86      3.29 o
  -1   2   3     1533.87     1493.64      7.94 o
   0   2   3     2909.55     3039.74     24.65 o
   1   2   3       73.28       57.85      2.12 o
   2   2   3      215.91      238.64      5.78 o
   3   2   3     2798.46     2636.25     37.08 o
   4   2   3     2979.72     3103.65     36.36 o
   5   2   3      295.28      241.44      6.12 o
   6   2   3      311.76      332.66      7.85 o
   7   2   3     1156.41     1151.09     16.85 o
   8   2   3       37.72       42.01      4.13 o
   9   2   3      669.11      656.48     13.19 o
  10   2   3       55.62       60.13      7.26 o
  11   2   3      197.00      187.95     14.29 o
  12   2   3        0.09        2.03      6.47 o
 -14   3   3      151.68      156.23     14.21 o
 -13   3   3       17.88       14.58      5.94 o
 -12   3   3      163.54      175.39      9.33 o
 -11   3   3       14.78       18.65      4.38 o
 -10   3   3      899.48      876.50     24.42 o
  -9   3   3      778.87      750.05     14.08 o
  -8   3   3     1410.02     1366.60     23.01 o
  -7   3   3      155.92      169.08      5.24 o
  -6   3   3     5300.09     5428.68     53.71 o
  -5   3   3      108.16      116.45      3.50 o
  -4   3   3        4.45        8.50      1.29 o
  -3   3   3      294.15      292.40      3.49 o
  -2   3   3     3301.46     3270.49     23.32 o
  -1   3   3       38.75       39.44      3.82 o
   0   3   3        9.58        7.04      0.73 o
   1   3   3      317.60      351.53      6.67 o
   2   3   3        8.89        9.80      1.45 o
   3   3   3      796.66      848.56     15.15 o
   4   3   3     2040.56     2035.68     22.11 o
   5   3   3      141.10      131.50      5.05 o
   6   3   3      242.64      241.73      6.96 o
   7   3   3      439.60      442.26      9.75 o
   8   3   3     1040.34      985.97     34.59 o
   9   3   3       62.70       68.33      6.04 o
  10   3   3      442.03      446.27     15.62 o
  11   3   3       81.24       86.42      8.75 o
  12   3   3      194.98      197.20     15.68 o
 -13   4   3      177.31      195.64     10.35 o
 -12   4   3        9.15        5.41      4.00 o
 -11   4   3      530.76      507.74     13.72 o
 -10   4   3      294.78      286.61      8.94 o
  -9   4   3      487.39      510.82     10.71 o
  -8   4   3      521.46      508.15      9.86 o
  -7   4   3       89.99       87.58      4.45 o
  -6   4   3     1955.72     2076.92     36.69 o
  -5   4   3      122.93      138.86      3.38 o
  -4   4   3      243.67      284.62      7.03 o
  -3   4   3     1347.24     1476.15      8.09 o
  -2   4   3      650.91      710.49      8.06 o
  -1   4   3     3185.62     3264.61     19.83 o
   0   4   3       14.50       22.20      1.58 o
   1   4   3     1380.40     1433.33      7.75 o
   2   4   3      177.11      194.17      4.19 o
   3   4   3      435.58      423.46      6.81 o
   4   4   3       52.81       56.68      2.98 o
   5   4   3      914.39      871.56     12.76 o
   6   4   3       88.37       91.79      4.90 o
   7   4   3     1380.79     1402.44     16.87 o
   8   4   3        0.06       -0.95      2.70 o
   9   4   3      694.95      697.55     13.87 o
  10   4   3       69.63       74.30      5.49 o
  11   4   3       86.95       89.01      7.56 o
  12   4   3       12.80       18.34      8.06 o
 -13   5   3        5.01        4.33      5.38 o
 -12   5   3       35.90       42.95      5.81 o
 -11   5   3        2.02       -0.37      3.15 o
 -10   5   3       80.64       82.31      5.55 o
  -9   5   3       25.64       30.28      3.71 o
  -8   5   3       26.50       22.79      3.22 o
  -7   5   3      708.99      720.27     10.82 o
  -6   5   3      300.42      311.94      6.09 o
  -5   5   3       65.23       73.64      3.45 o
  -4   5   3     1253.94     1297.30     12.59 o
  -3   5   3        6.65        6.21      0.98 o
  -2   5   3     1461.87     1532.68     28.69 o
  -1   5   3      226.35      221.43      4.55 o
   0   5   3     1168.60     1229.44     10.37 o
   1   5   3        3.86        4.75      0.98 o
   2   5   3      941.03      948.70      8.02 o
   3   5   3     1238.69     1289.59     23.01 o
   4   5   3     2262.35     2201.81     21.65 o
   5   5   3        6.66        7.68      2.60 o
   6   5   3      991.93      993.68     13.88 o
   7   5   3      391.84      410.95      9.75 o
   8   5   3      182.28      175.14      7.43 o
   9   5   3        0.29       -1.65      3.03 o
  10   5   3      228.45      246.01      8.68 o
  11   5   3       11.68       13.50      4.21 o
  12   5   3       21.80       32.24      7.66 o
 -12   6   3       25.91       16.36      5.08 o
 -11   6   3       39.66       41.85      5.56 o
 -10   6   3       47.59       50.31      5.38 o
  -9   6   3        2.11        3.50      2.80 o
  -8   6   3      111.81       97.07      5.29 o
  -7   6   3      798.43      759.00     10.16 o
  -6   6   3      103.26       97.70      4.01 o
  -5   6   3     2391.13     2442.23     30.59 o
  -4   6   3        0.86        0.84      1.22 o
  -3   6   3      901.10      954.53     13.27 o
  -2   6   3       23.87       19.39      2.06 o
  -1   6   3     1928.98     1963.37     38.44 o
   0   6   3      141.68      150.45      4.70 o
   1   6   3      580.93      582.47      8.00 o
   2   6   3       78.46       78.69      2.88 o
   3   6   3     1866.76     1914.96     16.40 o
   4   6   3       42.17       34.92      3.42 o
   5   6   3      186.61      203.43      8.30 o
   6   6   3        5.18        7.28      2.77 o
   7   6   3       13.42        6.91      3.03 o
   8   6   3       24.41       20.26      3.90 o
   9   6   3       90.22       87.19      6.09 o
  10   6   3       28.89       19.88      4.71 o
  11   6   3       28.18       38.99      5.10 o
 -12   7   3      127.82      125.06     10.89 o
 -11   7   3        7.99        7.35      4.26 o
 -10   7   3       18.06       24.53      4.57 o
  -9   7   3      127.42      116.44      6.89 o
  -8   7   3      311.30      314.43      8.34 o
  -7   7   3        2.34        3.27      2.28 o
  -6   7   3      789.13      784.12     12.01 o
  -5   7   3      189.34      176.60      4.77 o
  -4   7   3      293.76      274.72      4.83 o
  -3   7   3        3.81        0.62      1.30 o
  -2   7   3     1379.71     1359.34     26.28 o
  -1   7   3       35.82       35.79      3.36 o
   0   7   3      606.12      607.58      8.57 o
   1   7   3       22.44       24.07      1.61 o
   2   7   3      350.65      369.19      5.99 o
   3   7   3       62.50       59.63      3.95 o
   4   7   3       20.67       18.73      3.08 o
   5   7   3        0.68        3.88      3.13 o
   6   7   3       46.20       46.95      4.52 o
   7   7   3       29.42       29.93      4.01 o
   8   7   3      204.79      232.79      8.51 o
   9   7   3       15.60       17.74      4.22 o
  10   7   3      142.47      161.66      8.61 o
 -11   8   3       73.03       76.15      6.94 o
 -10   8   3       42.20       50.74      5.65 o
  -9   8   3      277.26      273.84      9.77 o
  -8   8   3      170.48      148.04      6.53 o
  -7   8   3       75.63       74.80      4.43 o
  -6   8   3        5.46        3.66      2.47 o
  -5   8   3      259.67      267.71      5.54 o
  -4   8   3       45.55       36.69      3.60 o
  -3   8   3      206.71      206.47     10.10 o
  -2   8   3       14.32        5.96      4.42 o
  -1   8   3      300.79      286.79     12.42 o
   0   8   3       20.00       19.44      3.09 o
   1   8   3        1.36        1.83      1.39 o
   2   8   3      166.82      177.71      9.54 o
   3   8   3      193.59      193.10      7.25 o
   4   8   3      521.11      558.10     12.44 o
   5   8   3      468.61      488.36     15.95 o
   6   8   3       24.57       26.59      4.11 o
   7   8   3      152.63      170.60      8.35 o
   8   8   3        9.68        5.77      3.69 o
   9   8   3       83.58       96.30      6.62 o
  10   8   3        1.46       -0.32      4.67 o
 -10   9   3       33.07       35.57      5.15 o
  -9   9   3        1.81        3.01      3.52 o
  -8   9   3       90.57       88.59      5.15 o
  -7   9   3       12.00       13.39      2.86 o
  -6   9   3       35.66       34.72      3.39 o
  -5   9   3       21.94       10.74      3.36 o
  -4   9   3      223.23      201.84     15.57 o
  -3   9   3       53.87       51.82     10.16 o
  -2   9   3       50.72       54.42      6.04 o
  -1   9   3        8.59        1.29      3.59 o
   0   9   3      322.21      305.41     11.51 o
   1   9   3       88.87       87.02      4.46 o
   2   9   3      162.79      175.98      6.68 o
   3   9   3        0.00       -0.18      2.63 o
   4   9   3       56.52       56.79      4.44 o
   5   9   3       52.94       59.68      5.42 o
   6   9   3       88.52       86.25      6.61 o
   7   9   3       14.78       14.62      4.14 o
   8   9   3       85.21       91.46      7.69 o
   9   9   3       34.10       33.44     14.24 o
  -9  10   3       37.65       43.21      5.45 o
  -8  10   3        5.92        3.54      2.92 o
  -7  10   3       38.71       36.18      3.27 o
  -6  10   3       16.85       15.18      4.13 o
  -5  10   3       20.99       24.92      4.61 o
  -4  10   3        8.06        3.49      5.30 o
  -3  10   3      162.90      150.62     17.60 o
  -2  10   3       21.08       10.06      4.77 o
  -1  10   3      219.39      193.88     10.29 o
   0  10   3       38.73       39.09      5.88 o
   1  10   3       97.65      105.41      5.33 o
   2  10   3        1.66        0.80      2.70 o
   3  10   3       60.32       69.44      5.10 o
   4  10   3        1.99        1.07      3.04 o
   5  10   3      126.69      161.66     14.80 o
   6  10   3        3.47        0.32      3.69 o
   7  10   3       16.30       15.43      4.60 o
   8  10   3        7.01        7.86      5.93 o
  -8  11   3       16.49       18.99      6.25 o
  -7  11   3        2.88        2.89      3.57 o
  -6  11   3       25.84       27.40      5.67 o
  -5  11   3        2.83       -1.29      3.71 o
  -4  11   3      117.98      124.54     34.56 o
  -3  11   3        0.00        0.67      3.01 o
  -2  11   3        9.42        8.39      6.40 o
  -1  11   3        1.61       -4.64      4.64 o
   0  11   3       99.82       85.02     10.16 o
   1  11   3        6.20        3.73      3.01 o
   2  11   3       61.42       61.56      8.06 o
   3  11   3       24.30       22.41      4.83 o
   4  11   3       26.83       24.51      5.35 o
   5  11   3        3.37        4.26      3.54 o
   6  11   3        7.54        8.09      4.15 o
  -5  12   3        8.72        8.60      4.53 o
  -4  12   3        0.41       -2.12      3.47 o
  -3  12   3       31.06       29.62      4.42 o
  -2  12   3        1.67        1.55      6.18 o
  -1  12   3        9.87        1.10      6.40 o
   0  12   3        7.95       10.60      6.85 o
   1  12   3       29.83       24.69      6.74 o
   2  12   3        0.28        0.76      3.75 o
   3  12   3       20.21       17.53      4.93 o
   4  12   3        1.52        3.31      3.10 o
 -14   0   4      512.04      502.41     31.80 o
 -12   0   4     1485.04     1411.61     45.71 o
 -10   0   4      631.85      652.34     16.15 o
  -8   0   4     2559.38     2510.94     34.08 o
  -6   0   4       32.39       52.33      3.96 o
  -4   0   4       12.72       10.11      1.92 o
  -2   0   4      356.45      296.64      6.94 o
   0   0   4       95.89       89.24      4.45 o
   2   0   4       23.19       72.13      4.65 o
   4   0   4     2129.98     2111.78     70.09 o
   6   0   4     6031.23     6309.73    114.74 o
   8   0   4     1185.00     1096.69     36.22 o
  10   0   4      549.74      498.66     28.93 o
  12   0   4       39.90       39.31     13.91 o
 -14   1   4        3.06       -0.70      6.62 o
 -13   1   4      445.01      435.12     20.14 o
 -12   1   4        7.41        9.63      5.12 o
 -11   1   4      579.94      553.23     13.90 o
 -10   1   4      135.47      131.33      7.25 o
  -9   1   4     1477.92     1446.24     16.52 o
  -8   1   4      724.17      782.03     11.79 o
  -7   1   4      343.47      312.43      6.45 o
  -6   1   4       14.40       13.58      1.78 o
  -5   1   4     1688.81     1640.46     13.94 o
  -4   1   4      207.52      223.09      3.93 o
  -3   1   4      393.55      383.48      4.52 o
  -2   1   4       22.30       31.48      1.51 o
  -1   1   4     3960.66     4103.08     26.50 o
   0   1   4      466.12      473.41      5.04 o
   1   1   4       60.95       87.81      2.98 o
   2   1   4      145.63      140.11      3.79 o
   3   1   4     7889.94     8242.25    153.79 o
   4   1   4      559.94      658.81     10.98 o
   5   1   4      780.26      757.49     11.62 o
   6   1   4        0.68        3.61      2.19 o
   7   1   4      218.06      212.46      8.28 o
   8   1   4       30.24       26.39      4.38 o
   9   1   4     1008.44      890.20     24.75 o
  10   1   4       34.27       24.59      7.18 o
  11   1   4      178.05      174.69     13.98 o
  12   1   4       33.07       31.48      9.13 o
 -14   2   4        7.20        9.46      7.26 o
 -13   2   4       50.56       50.35      7.39 o
 -12   2   4      508.64      481.51     16.19 o
 -11   2   4      100.79       92.41      7.60 o
 -10   2   4       47.22       46.09      4.99 o
  -9   2   4      281.16      284.18      7.42 o
  -8   2   4     1880.32     1883.98     33.13 o
  -7   2   4       35.41       35.39      2.66 o
  -6   2   4     6268.70     6521.76     55.93 o
  -5   2   4        1.46       10.21      1.65 o
  -4   2   4      564.63      541.01      7.10 o
  -3   2   4     2857.00     3049.59     33.00 o
  -2   2   4     5110.35     5262.07     20.64 o
  -1   2   4       50.19       43.60      1.69 o
   0   2   4      378.35      357.73      4.02 o
   1   2   4       58.40       84.22      2.69 o
   2   2   4     5930.76     6209.38     78.93 o
   3   2   4     2019.68     2203.67     32.54 o
   4   2   4      649.70      564.50     12.86 o
   5   2   4       21.10       21.84      2.67 o
   6   2   4       13.25        4.78      3.15 o
   7   2   4      105.55      114.73      5.88 o
   8   2   4      886.48      841.20     35.67 o
   9   2   4        7.49        7.30      4.57 o
  10   2   4      284.02      262.91     16.01 o
  11   2   4        0.00        5.16      6.74 o
  12   2   4      120.20      119.20     12.88 o
 -14   3   4       19.29       21.03      6.79 o
 -13   3   4       89.34       95.61      8.88 o
 -12   3   4       58.83       56.71      6.03 o
 -11   3   4      206.80      219.10      9.40 o
 -10   3   4      144.65      140.03      6.67 o
  -9   3   4     1017.66     1002.59     17.98 o
  -8   3   4      169.89      189.82      7.13 o
  -7   3   4     2183.74     2169.76     28.31 o
  -6   3   4      390.30      372.69      6.33 o
  -5   3   4      801.93      850.89      9.23 o
  -4   3   4      113.82      108.05      4.20 o
  -3   3   4     1428.28     1470.51     14.58 o
  -2   3   4      228.94      232.34      4.42 o
  -1   3   4     3880.33     3943.34     27.61 o
   0   3   4       55.67       45.28      2.05 o
   1   3   4      587.67      705.39      6.09 o
   2   3   4     1254.03     1327.78     10.19 o
   3   3   4      515.60      439.16      8.11 o
   4   3   4      144.37      160.44      5.12 o
   5   3   4     1242.14     1214.31     16.93 o
   6   3   4      437.63      425.04     10.17 o
   7   3   4      695.99      689.26     19.28 o
   8   3   4        2.72        2.86      3.42 o
   9   3   4      792.29      791.92     28.46 o
  10   3   4       50.92       59.62      7.58 o
  11   3   4       52.77       52.50      9.31 o
  12   3   4       29.14       26.86      9.05 o
 -13   4   4        7.22        9.79      4.79 o
 -12   4   4      540.64      533.12     14.68 o
 -11   4   4      164.02      149.58      8.16 o
 -10   4   4      723.36      694.90     14.54 o
  -9   4   4        4.21        5.48      2.78 o
  -8   4   4      738.56      713.18     11.52 o
  -7   4   4        6.90        3.79      2.09 o
  -6   4   4      411.18      398.58      6.84 o
  -5   4   4      281.81      293.35      5.05 o
  -4   4   4      723.53      679.55      6.06 o
  -3   4   4       27.74       26.76      1.35 o
  -2   4   4     1474.98     1471.49     14.83 o
  -1   4   4       96.57      105.03      1.94 o
   0   4   4      761.11      785.57      5.69 o
   1   4   4      138.13      132.04      2.89 o
   2   4   4      727.61      669.82      6.75 o
   3   4   4      655.09      652.42      8.83 o
   4   4   4      245.12      226.83      6.72 o
   5   4   4      288.25      307.98      8.35 o
   6   4   4      107.26      118.52      6.25 o
   7   4   4      148.24      146.98      6.49 o
   8   4   4      765.73      745.74     13.79 o
   9   4   4       87.65       98.51      6.32 o
  10   4   4      198.41      196.85     10.04 o
  11   4   4        5.56        1.26      5.40 o
  12   4   4      134.67      145.55     14.39 o
 -13   5   4      202.47      214.15     12.53 o
 -12   5   4        2.23        0.92      4.69 o
 -11   5   4        2.61        3.64      3.26 o
 -10   5   4      325.27      326.69      9.45 o
  -9   5   4      187.60      200.89      7.18 o
  -8   5   4       50.76       53.43      3.94 o
  -7   5   4     1114.83     1045.07     12.90 o
  -6   5   4      134.77      121.41      4.61 o
  -5   5   4        2.96        5.25      1.71 o
  -4   5   4      142.55      144.99      2.93 o
  -3   5   4     1726.44     1688.08     13.76 o
  -2   5   4       31.98       33.16      3.09 o
  -1   5   4      799.75      796.99     15.36 o
   0   5   4      402.17      455.50      4.71 o
   1   5   4     3071.95     3196.88     11.90 o
   2   5   4       25.63       27.16      1.87 o
   3   5   4      108.41      109.66      4.73 o
   4   5   4        7.77        7.34      2.90 o
   5   5   4     1504.80     1461.18     17.37 o
   6   5   4        0.34        0.01      2.69 o
   7   5   4      101.50      108.84      5.97 o
   8   5   4       11.93       13.49      3.76 o
   9   5   4       78.57       80.87      6.08 o
  10   5   4        0.54       -0.15      3.31 o
  11   5   4       74.60       79.65      7.83 o
 -12   6   4      125.32      138.89      9.98 o
 -11   6   4        0.35       -0.78      3.51 o
 -10   6   4       41.51       47.92      5.20 o
  -9   6   4       75.21       66.62      5.41 o
  -8   6   4       63.23       47.98      4.46 o
  -7   6   4      402.63      377.14      9.29 o
  -6   6   4      198.84      182.42      6.27 o
  -5   6   4       58.79       55.99      3.11 o
  -4   6   4      642.58      679.79     12.85 o
  -3   6   4       18.21       24.50      3.69 o
  -2   6   4     1427.40     1421.47     79.61 o
  -1   6   4       84.28       76.48      4.84 o
   0   6   4      433.92      416.37      9.21 o
   1   6   4        2.23        1.99      1.16 o
   2   6   4     2568.96     2695.36     23.62 o
   3   6   4      364.68      373.17      8.04 o
   4   6   4     2033.19     2058.08     19.40 o
   5   6   4      761.44      745.35     15.00 o
   6   6   4       33.70       39.45      4.43 o
   7   6   4       26.21       24.42      3.88 o
   8   6   4       79.61       79.12      5.69 o
   9   6   4       17.43       21.50      4.46 o
  10   6   4       19.68       27.54      5.08 o
  11   6   4       60.40       57.75      5.90 o
 -12   7   4        2.55        1.01      4.41 o
 -11   7   4      222.60      225.98     10.24 o
 -10   7   4       11.36        8.74      3.99 o
  -9   7   4        1.96        2.11      3.03 o
  -8   7   4       68.73       64.38      5.08 o
  -7   7   4      123.25      139.30      6.33 o
  -6   7   4        8.90        6.27      2.15 o
  -5   7   4      403.47      420.75      6.87 o
  -4   7   4        6.83        3.69      1.85 o
  -3   7   4      722.51      755.17     25.17 o
  -2   7   4       11.17        6.40      4.42 o
  -1   7   4     1103.61     1091.01     19.25 o
   0   7   4      255.65      263.14     14.24 o
   1   7   4      469.76      507.22      8.19 o
   2   7   4      756.57      800.85     14.54 o
   3   7   4      702.54      728.54     11.23 o
   4   7   4      190.57      190.61      6.91 o
   5   7   4      119.54      131.92      6.49 o
   6   7   4      142.63      152.24      7.33 o
   7   7   4       10.03       14.57      3.62 o
   8   7   4       71.75       74.89      5.79 o
   9   7   4      177.93      181.08      8.56 o
  10   7   4       34.73       43.33      5.69 o
 -11   8   4      113.71      102.51      7.59 o
 -10   8   4       21.69       24.63      4.77 o
  -9   8   4        1.12        1.10      3.16 o
  -8   8   4      549.46      500.19     11.65 o
  -7   8   4      184.59      170.47      6.85 o
  -6   8   4      314.57      299.83     11.08 o
  -5   8   4       34.99       34.97      4.04 o
  -4   8   4      131.76      124.00     10.38 o
  -3   8   4       95.00       95.79      4.36 o
  -2   8   4      662.96      626.69     15.97 o
  -1   8   4       81.80       62.42      6.15 o
   0   8   4       53.06       61.71      5.99 o
   1   8   4      613.03      635.79     14.12 o
   2   8   4      131.27      139.01      6.15 o
   3   8   4      249.37      264.38      8.66 o
   4   8   4        9.43        4.35      3.39 o
   5   8   4      111.33      121.14      9.16 o
   6   8   4      328.90      373.31     12.87 o
   7   8   4        2.13        0.48      3.76 o
   8   8   4       62.12       60.10      6.31 o
   9   8   4        0.02        0.00      4.23 o
 -10   9   4        0.58       -1.99      3.54 o
  -9   9   4      193.81      202.17      9.51 o
  -8   9   4       17.03       14.91      3.54 o
  -7   9   4       18.40       16.58      2.80 o
  -6   9   4       10.88        9.68      3.00 o
  -5   9   4      368.65      334.74      9.93 o
  -4   9   4      152.50      140.40     15.35 o
  -3   9   4       22.73       13.91      5.96 o
  -2   9   4       58.66       48.48      6.10 o
  -1   9   4      167.14      157.26      9.29 o
   0   9   4        0.10       -3.47      3.47 o
   1   9   4      183.78      195.17      8.68 o
   2   9   4       35.02       28.00      3.74 o
   3   9   4       53.92       54.61      4.95 o
   4   9   4       39.08       44.95      6.22 o
   5   9   4       50.00       56.40      5.19 o
   6   9   4       79.48       81.26      6.02 o
   7   9   4       15.80       24.40      4.96 o
   8   9   4        1.14       -3.87      3.87 o
  -9  10   4        0.42        2.97      3.35 o
  -8  10   4       77.49       92.13      5.59 o
  -7  10   4        1.75        2.27      3.07 o
  -6  10   4       16.28       21.70      3.81 o
  -5  10   4        0.34        4.63      3.47 o
  -4  10   4       41.96       36.87      6.18 o
  -3  10   4       14.95       10.10      2.61 o
  -2  10   4      240.99      223.21     21.20 o
  -1  10   4       36.87       28.83      7.07 o
   0  10   4      271.62      287.03     15.13 o
   1  10   4       28.64       27.19      3.48 o
   2  10   4       60.49       70.10      6.79 o
   3  10   4       22.06       21.91      4.28 o
   4  10   4       61.57       72.69      6.31 o
   5  10   4        0.27       -2.23      3.59 o
   6  10   4       90.61      106.57     16.34 o
   7  10   4        1.00       -0.11      4.34 o
  -7  11   4        9.30        2.81      4.67 o
  -6  11   4       17.11       21.42      4.13 o
  -5  11   4       59.19       64.43     14.13 o
  -4  11   4        1.55       -0.17      2.93 o
  -3  11   4       52.42       53.90      7.85 o
  -2  11   4        0.88       -2.32      4.21 o
  -1  11   4       21.03       15.02      7.07 o
   0  11   4        2.66       -1.55      5.96 o
   1  11   4      136.04      123.23     12.81 o
   2  11   4       36.33       33.35      8.61 o
   3  11   4      105.45      109.32     13.03 o
   4  11   4        3.20        1.40      3.52 o
   5  11   4        5.20        3.84      3.88 o
   6  11   4       13.14        8.50      5.85 o
  -5  12   4        1.68        0.71      3.00 o
  -4  12   4       18.74       17.45      4.38 o
  -3  12   4        2.41        0.66      6.63 o
  -2  12   4        8.27        4.42      6.85 o
  -1  12   4        1.31        1.55      6.18 o
   0  12   4        6.91       10.60      7.07 o
   1  12   4        2.24        3.22      3.24 o
   2  12   4        3.17        0.53      2.69 o
   3  12   4        0.04       -3.07      3.07 o
 -13   0   5     1120.14     1038.83     41.74 o
 -11   0   5      135.72      143.20     11.31 o
  -9   0   5      908.29      860.29     17.20 o
  -7   0   5     2458.96     2524.88     32.02 o
  -5   0   5      839.95      834.32     15.21 o
  -3   0   5    13611.54    14104.67     53.78 o
  -1   0   5       47.21       55.79      3.18 o
   1   0   5     1565.08     1653.08     36.99 o
   3   0   5      162.43      148.83      7.25 o
   5   0   5      642.11      617.87     26.14 o
   7   0   5      847.50      795.65     20.00 o
   9   0   5      366.88      283.78     21.64 o
  11   0   5      187.47      166.51     19.88 o
 -14   1   5      231.60      243.18     16.71 o
 -13   1   5        0.06        4.55      6.00 o
 -12   1   5      145.25      159.37     10.41 o
 -11   1   5      118.84      115.24      8.31 o
 -10   1   5     1753.23     1776.16     25.67 o
  -9   1   5      620.79      625.18     11.52 o
  -8   1   5     1668.68     1626.91     21.11 o
  -7   1   5        0.48       -0.57      1.48 o
  -6   1   5     1519.33     1544.45     12.88 o
  -5   1   5       15.54       15.35      1.65 o
  -4   1   5      180.64      169.81      3.98 o
  -3   1   5      445.35      478.92      5.38 o
  -2   1   5     2674.96     2701.27     29.32 o
  -1   1   5       53.21       72.15      2.31 o
   0   1   5       24.35       21.16      1.43 o
   1   1   5      272.43      267.50     14.16 o
   2   1   5      579.26      476.82      8.97 o
   3   1   5     1692.89     1870.66     31.04 o
   4   1   5     1500.26     1483.47     28.25 o
   5   1   5       56.49       58.66      4.29 o
   6   1   5      302.75      282.64      9.48 o
   7   1   5       50.28       47.38      5.65 o
   8   1   5     1039.18     1005.48     33.02 o
   9   1   5      228.71      208.33     13.50 o
  10   1   5      227.56      183.73     13.89 o
  11   1   5       34.03       30.12      8.58 o
  12   1   5      284.95      305.98     19.20 o
 -14   2   5      134.94      127.22     12.78 o
 -13   2   5      258.53      256.15     12.96 o
 -12   2   5       16.06       20.00      5.39 o
 -11   2   5      430.99      414.61     12.12 o
 -10   2   5      261.80      262.33      9.29 o
  -9   2   5      207.58      207.30      7.31 o
  -8   2   5      228.01      215.46      6.11 o
  -7   2   5     2940.03     2871.42     31.12 o
  -6   2   5       25.22       27.47      2.24 o
  -5   2   5      889.25      877.19     13.42 o
  -4   2   5      887.07      907.94     16.03 o
  -3   2   5     1857.50     1870.83     14.63 o
  -2   2   5      232.17      239.11      4.04 o
  -1   2   5       73.19       64.77      2.28 o
   0   2   5     2605.62     2867.52     20.81 o
   1   2   5        4.27       10.60      1.62 o
   2   2   5      605.59      474.63    106.63 o
   3   2   5     4296.59     4427.41     52.15 o
   4   2   5      954.20     1054.53     19.92 o
   5   2   5       81.58       72.51      4.17 o
   6   2   5      442.52      425.82     10.57 o
   7   2   5      624.91      604.34     20.39 o
   8   2   5       21.88       17.69      5.03 o
   9   2   5      685.69      620.52     21.69 o
  10   2   5        2.55       -5.02      5.82 o
  11   2   5      440.56      451.23     21.39 o
  12   2   5       34.23       30.17      9.42 o
 -14   3   5      112.30      110.23     10.07 o
 -13   3   5      376.43      351.59     14.99 o
 -12   3   5       57.60       71.56      7.30 o
 -11   3   5       14.77       16.96      4.25 o
 -10   3   5       80.15       70.27      4.92 o
  -9   3   5      471.41      461.64     11.15 o
  -8   3   5     1160.36     1096.77     26.00 o
  -7   3   5        1.96        1.31      2.01 o
  -6   3   5     1712.76     1684.98     16.84 o
  -5   3   5      943.91      925.52      8.59 o
  -4   3   5     1154.32     1134.48     20.99 o
  -3   3   5       57.03       49.54      2.55 o
  -2   3   5     6617.62     6898.05     28.87 o
  -1   3   5     6194.33     6767.62     52.41 o
   0   3   5      933.62      848.70      7.24 o
   1   3   5     2644.41     2895.03     20.02 o
   2   3   5      238.86      216.42      5.16 o
   3   3   5       33.44       28.53     10.89 o
   4   3   5      843.26      779.93     12.34 o
   5   3   5      127.39      130.76      7.08 o
   6   3   5      171.06      168.96      8.60 o
   7   3   5       64.21       65.59      6.32 o
   8   3   5      817.74      830.95     34.01 o
   9   3   5       27.44       23.95      5.04 o
  10   3   5       97.05      105.73      9.11 o
  11   3   5       29.87       16.12      7.79 o
 -13   4   5      391.96      418.45     14.00 o
 -12   4   5      116.39      109.30      7.49 o
 -11   4   5       54.38       62.44      5.89 o
 -10   4   5       89.50       77.03      5.83 o
  -9   4   5     1117.59     1143.45     22.39 o
  -8   4   5       19.17       28.26      3.22 o
  -7   4   5      445.22      428.01      8.35 o
  -6   4   5       83.82       99.54      3.97 o
  -5   4   5      529.00      511.20      6.53 o
  -4   4   5       99.58      106.25      2.74 o
  -3   4   5      969.93      909.11      7.40 o
  -2   4   5      288.38      282.06      4.11 o
  -1   4   5      861.99      871.83     10.95 o
   0   4   5      104.12       99.99      2.56 o
   1   4   5     4238.52     4471.84     35.57 o
   2   4   5        5.82        7.29      1.46 o
   3   4   5      367.57      320.89      7.49 o
   4   4   5      293.95      316.03      9.45 o
   5   4   5      167.22      159.36      6.73 o
   6   4   5       23.33       25.92      3.88 o
   7   4   5      501.62      504.03     12.40 o
   8   4   5       10.70       10.49      3.63 o
   9   4   5      346.08      336.90     12.02 o
  10   4   5       34.13       39.50      6.06 o
  11   4   5        2.24       -2.11      7.01 o
 -13   5   5      236.68      214.92     12.63 o
 -12   5   5      283.66      288.03     13.27 o
 -11   5   5        2.89        4.00      3.58 o
 -10   5   5        5.74        7.94      3.56 o
  -9   5   5      162.62      161.58      6.65 o
  -8   5   5      340.83      351.69      8.42 o
  -7   5   5        3.33        3.35      2.15 o
  -6   5   5      178.35      174.46      5.22 o
  -5   5   5       11.34        9.71      1.82 o
  -4   5   5      676.03      666.90     11.45 o
  -3   5   5      160.77      155.33      4.44 o
  -2   5   5     1272.93     1273.29     20.63 o
  -1   5   5        1.86        1.90      1.02 o
   0   5   5      593.33      581.34      8.28 o
   1   5   5        0.48        0.72      1.13 o
   2   5   5     1534.46     1586.01     22.28 o
   3   5   5       24.92       32.85      3.26 o
   4   5   5     1641.63     1626.20     29.52 o
   5   5   5        1.12        3.61      3.36 o
   6   5   5      310.40      324.49      9.76 o
   7   5   5        2.77        2.21      2.92 o
   8   5   5       97.29      100.90      6.28 o
   9   5   5       49.06       57.01      5.62 o
  10   5   5       80.55       88.18      7.84 o
  11   5   5        7.76        9.92      5.38 o
 -13   6   5      111.45      127.65     19.43 o
 -12   6   5       17.23       15.97      5.74 o
 -11   6   5       89.78       85.56      6.72 o
 -10   6   5        6.71        6.63      3.70 o
  -9   6   5      173.06      180.72      8.00 o
  -8   6   5      129.78      132.97      6.60 o
  -7   6   5       90.98       93.32      5.24 o
  -6   6   5       89.45       92.67      4.84 o
  -5   6   5       76.92       73.12      4.03 o
  -4   6   5       69.53       73.40      3.02 o
  -3   6   5      964.63      989.98     10.61 o
  -2   6   5      750.50      756.79     16.08 o
  -1   6   5      538.54      536.09     11.11 o
   0   6   5      280.11      251.77      4.74 o
   1   6   5     1289.94     1340.10     14.45 o
   2   6   5       34.22       30.25      2.92 o
   3   6   5     1117.38     1093.43     13.71 o
   4   6   5       58.10       72.50      4.81 o
   5   6   5      487.03      524.70     13.43 o
   6   6   5       84.59       93.21      7.02 o
   7   6   5      138.99      130.76      6.72 o
   8   6   5        8.78        6.49      3.58 o
   9   6   5      108.82      118.27      7.35 o
  10   6   5        0.11       -3.69      3.69 o
 -12   7   5      156.46      193.61     15.52 o
 -11   7   5       63.42       50.93      5.99 o
 -10   7   5      349.80      349.71     12.50 o
  -9   7   5       43.43       45.20      4.79 o
  -8   7   5       79.02       77.74      5.38 o
  -7   7   5      275.00      270.88      8.12 o
  -6   7   5       89.36       85.29      5.32 o
  -5   7   5        3.77        7.16      2.17 o
  -4   7   5      170.99      173.62      7.61 o
  -3   7   5       21.36       21.36      2.46 o
  -2   7   5      494.04      463.76     22.08 o
  -1   7   5      147.37      156.01      8.86 o
   0   7   5      330.09      360.19     12.91 o
   1   7   5      456.49      474.57     11.73 o
   2   7   5       64.89       58.93      4.81 o
   3   7   5      596.46      603.27     14.49 o
   4   7   5      794.16      838.97     15.87 o
   5   7   5        7.89        7.59      3.75 o
   6   7   5       50.38       62.34      6.43 o
   7   7   5      128.03      130.53      7.78 o
   8   7   5      236.14      261.18      9.60 o
   9   7   5        0.06        1.05      3.75 o
  10   7   5       31.89       34.59      5.74 o
 -11   8   5      154.63      171.94      9.25 o
 -10   8   5      185.33      198.65      9.21 o
  -9   8   5        0.97        0.61      3.06 o
  -8   8   5        2.55        0.03      2.81 o
  -7   8   5      356.87      332.54      8.77 o
  -6   8   5       43.57       47.56      3.68 o
  -5   8   5      115.27      111.03      6.27 o
  -4   8   5       22.47       20.58      3.44 o
  -3   8   5      774.87      737.20      7.14 o
  -2   8   5      258.06      248.89     11.30 o
  -1   8   5      175.24      172.57      9.82 o
   0   8   5      128.50      125.52      3.62 o
   1   8   5       14.79       14.69      3.04 o
   2   8   5      234.55      253.03     13.78 o
   3   8   5      197.01      195.09      8.14 o
   4   8   5       30.35       31.06      4.70 o
   5   8   5       70.30       80.12      6.74 o
   6   8   5        0.30       -0.07      3.44 o
   7   8   5      179.71      212.09      9.54 o
   8   8   5       26.51       32.06      5.60 o
   9   8   5        9.69       12.33      5.23 o
 -10   9   5        3.28        4.02      3.72 o
  -9   9   5        2.57       -0.38      3.11 o
  -8   9   5      116.94      134.55      8.48 o
  -7   9   5        0.33        0.37      2.33 o
  -6   9   5      112.43      101.35      6.77 o
  -5   9   5        6.06        6.35      3.38 o
  -4   9   5      149.92      141.44      5.35 o
  -3   9   5      211.43      190.56      6.03 o
  -2   9   5        1.59       -0.64      3.84 o
  -1   9   5        1.48       -2.36      3.98 o
   0   9   5     1094.72     1131.35     23.12 o
   1   9   5       14.21       12.96      3.22 o
   2   9   5      431.12      467.55     14.26 o
   3   9   5        8.10        7.50      3.73 o
   4   9   5       18.57       20.82      4.58 o
   5   9   5      218.95      234.87     12.11 o
   6   9   5        8.97       15.21      4.31 o
   7   9   5        4.29        4.64      4.20 o
   8   9   5       66.50       68.59      8.15 o
  -9  10   5       19.11       11.65      3.77 o
  -8  10   5        2.03       -0.49      3.94 o
  -7  10   5       38.12       37.18      5.51 o
  -6  10   5        7.83        6.44      4.12 o
  -5  10   5        0.59        2.91      3.34 o
  -4  10   5       74.22       64.41      4.31 o
  -3  10   5       59.99       41.09      9.94 o
  -2  10   5       19.14       10.13      5.30 o
  -1  10   5      164.60      154.26     18.44 o
   0  10   5       12.16       11.68      5.46 o
   1  10   5      252.51      270.58     11.54 o
   2  10   5      167.84      186.41      9.74 o
   3  10   5       90.29      105.88      9.87 o
   4  10   5        0.10       -3.53      3.59 o
   5  10   5      151.85      189.78     12.04 o
   6  10   5        0.81        1.29      3.95 o
   7  10   5       18.30       20.38      6.88 o
  -7  11   5        0.40        3.16      4.35 o
  -6  11   5       48.67       44.26      8.28 o
  -5  11   5        3.24        1.08      3.64 o
  -4  11   5       47.09       36.07      4.30 o
  -3  11   5        1.03       -4.14      5.63 o
  -2  11   5       81.15       90.72      9.07 o
  -1  11   5        0.06       -4.19      4.56 o
   0  11   5        5.85        2.16      4.90 o
   1  11   5       11.72        7.06      3.47 o
   2  11   5       53.85       54.11     10.16 o
   3  11   5       17.20       10.79      4.88 o
   4  11   5       41.84       52.94      7.23 o
   5  11   5        1.95       -1.00      4.81 o
  -5  12   5       33.28       25.30      9.94 o
  -4  12   5        0.22        1.67      3.18 o
  -3  12   5        5.72       -1.33      7.07 o
  -2  12   5        0.22       -0.22      6.63 o
  -1  12   5       32.43       32.91      9.28 o
   0  12   5        7.86        4.20      7.51 o
   1  12   5        0.25       -0.83      3.29 o
   2  12   5       27.77       18.99      8.83 o
   3  12   5        0.42       -0.49      4.46 o
 -14   0   6      405.62      385.15     27.83 o
 -12   0   6      900.32      849.13     35.33 o
 -10   0   6      245.78      252.44     10.73 o
  -8   0   6     2802.43     2700.24     34.64 o
  -6   0   6        4.57        7.43      2.42 o
  -4   0   6    10558.72    11209.97     52.18 o
  -2   0   6     1685.74     1697.93     15.56 o
   0   0   6       70.01       56.93      3.23 o
   2   0   6      492.77      456.27     11.70 o
   4   0   6        5.33        7.15      2.74 o
   6   0   6      976.32      963.29     22.25 o
   8   0   6      189.34      183.30     17.89 o
  10   0   6      928.30      841.62     38.21 o
 -14   1   6        3.53        2.32      6.67 o
 -13   1   6       42.04       51.47      9.05 o
 -12   1   6        0.07       -0.57      4.09 o
 -11   1   6      246.44      238.84     11.01 o
 -10   1   6       96.53       96.00      6.44 o
  -9   1   6      860.79      867.24     13.32 o
  -8   1   6       41.73       49.65      3.20 o
  -7   1   6     2201.91     2160.16     23.43 o
  -6   1   6      472.96      479.37      6.99 o
  -5   1   6     1091.47     1104.00     11.00 o
  -4   1   6      119.61      144.16      3.82 o
  -3   1   6     5992.10     6172.54     41.13 o
  -2   1   6     3292.07     3663.28     20.70 o
  -1   1   6      869.97      843.33      7.26 o
   0   1   6     2483.36     2678.75     20.52 o
   1   1   6     1083.08     1152.11      9.26 o
   2   1   6      520.61      609.24      7.89 o
   3   1   6     2049.15     2027.35     45.47 o
   4   1   6      274.04      245.41      6.67 o
   5   1   6      180.60      175.61      7.01 o
   6   1   6        3.11        3.42      3.61 o
   7   1   6      568.49      516.23     18.43 o
   8   1   6      226.44      215.16     10.87 o
   9   1   6       77.15       71.81      9.71 o
  10   1   6       17.17       18.58      7.32 o
  11   1   6       86.04       95.61     11.79 o
 -14   2   6      107.18      104.15     11.78 o
 -13   2   6        0.45        0.08      4.76 o
 -12   2   6        2.51        1.00      4.28 o
 -11   2   6       94.10       90.42      6.45 o
 -10   2   6      304.28      282.79      9.68 o
  -9   2   6       32.72       33.04      3.33 o
  -8   2   6     1469.66     1478.30     14.84 o
  -7   2   6      158.29      153.05      5.46 o
  -6   2   6     1611.12     1587.73     18.40 o
  -5   2   6      180.19      179.40      4.22 o
  -4   2   6     1299.32     1298.94      9.70 o
  -3   2   6        0.10       -0.02      1.31 o
  -2   2   6     3363.84     3615.98     16.89 o
  -1   2   6     5041.53     5691.36     39.52 o
   0   2   6     1853.87     1822.42     17.65 o
   1   2   6      185.84      211.77      4.56 o
   2   2   6     1568.99     1487.48     15.16 o
   3   2   6       86.89       79.66      4.00 o
   4   2   6      688.04      679.68     14.26 o
   5   2   6       33.06       32.50      3.90 o
   6   2   6       42.56       40.75      4.35 o
   7   2   6       17.22       23.62      5.00 o
   8   2   6      832.22      795.24     29.67 o
   9   2   6       73.90       64.94      9.28 o
  10   2   6      161.52      152.33     13.54 o
  11   2   6       25.91       18.68      8.20 o
 -14   3   6       26.52       22.23      6.50 o
 -13   3   6      288.83      308.11     12.24 o
 -12   3   6      409.27      394.52     12.64 o
 -11   3   6      307.28      297.07     10.43 o
 -10   3   6       46.57       37.55      4.60 o
  -9   3   6      440.64      453.39      9.93 o
  -8   3   6       90.50       82.76      5.22 o
  -7   3   6     1859.58     1842.97     17.08 o
  -6   3   6      189.18      200.36      5.13 o
  -5   3   6      447.97      428.29      8.27 o
  -4   3   6      217.53      227.75      4.23 o
  -3   3   6     2088.69     2127.18     24.32 o
  -2   3   6      394.43      444.41      6.22 o
  -1   3   6     1273.78     1224.68     16.20 o
   0   3   6     1081.48     1149.48     10.45 o
   1   3   6       11.01        5.49      1.51 o
   2   3   6      587.62      637.66     12.28 o
   3   3   6      531.62      377.52     79.29 o
   4   3   6       89.03       92.89      5.99 o
   5   3   6      106.27      108.88      7.04 o
   6   3   6        0.76       -1.48      3.20 o
   7   3   6      839.31      800.89     15.64 o
   8   3   6        8.98        6.36      4.06 o
   9   3   6      591.24      596.43     21.36 o
  10   3   6       41.20       41.80      8.86 o
  11   3   6      150.56      164.87     14.98 o
 -13   4   6        2.59        1.99      5.15 o
 -12   4   6      604.20      619.80     18.32 o
 -11   4   6       45.86       45.84      5.28 o
 -10   4   6      181.15      183.70      8.16 o
  -9   4   6       20.02       22.91      3.73 o
  -8   4   6      570.62      586.46     10.40 o
  -7   4   6        6.27        4.49      2.13 o
  -6   4   6      360.39      351.66      7.53 o
  -5   4   6      161.76      169.02      4.33 o
  -4   4   6     2720.29     2803.66     45.27 o
  -3   4   6        5.70        7.92      1.42 o
  -2   4   6       11.19        7.86      1.36 o
  -1   4   6       92.98       87.00      3.12 o
   0   4   6       59.06       44.56      2.15 o
   1   4   6      682.16      816.43      8.98 o
   2   4   6     3542.25     3674.19     38.34 o
   3   4   6      109.33      121.38      5.40 o
   4   4   6      409.98      394.86     11.11 o
   5   4   6       30.84       39.46      4.16 o
   6   4   6      420.12      418.95     11.07 o
   7   4   6       60.92       52.17      5.32 o
   8   4   6      306.06      312.35     11.35 o
   9   4   6       19.70       20.51      5.10 o
  10   4   6      108.76      110.65      9.69 o
  11   4   6        7.69       11.07      7.73 o
 -13   5   6      212.51      249.93     13.42 o
 -12   5   6      146.65      139.87      9.74 o
 -11   5   6       19.65       18.49      5.16 o
 -10   5   6        0.51       -0.84      3.05 o
  -9   5   6      568.73      574.62     16.67 o
  -8   5   6        3.96        2.80      2.79 o
  -7   5   6      119.17      105.93      5.59 o
  -6   5   6       27.27       17.75      2.84 o
  -5   5   6       23.54       26.87      3.38 o
  -4   5   6       81.22       82.59      3.50 o
  -3   5   6      312.07      286.70      5.10 o
  -2   5   6        0.02       -0.42      1.07 o
  -1   5   6     2019.50     2074.95     29.77 o
   0   5   6      164.14      184.65      3.80 o
   1   5   6      989.15     1043.32     10.04 o
   2   5   6       14.19       12.37      2.42 o
   3   5   6     1062.36     1037.58     15.84 o
   4   5   6       24.42       26.18      3.53 o
   5   5   6      485.97      498.74     14.70 o
   6   5   6       76.66       73.31      5.58 o
   7   5   6      334.92      337.12     10.95 o
   8   5   6        0.50        0.78      3.31 o
   9   5   6      192.19      195.67      8.98 o
  10   5   6       24.98       27.41      6.12 o
 -12   6   6      217.18      249.01     16.11 o
 -11   6   6        3.92        2.50      3.69 o
 -10   6   6       91.80      103.14      6.78 o
  -9   6   6       37.67       46.50      4.82 o
  -8   6   6      243.23      235.47      8.27 o
  -7   6   6       63.46       68.33      4.70 o
  -6   6   6       16.53       13.78      2.76 o
  -5   6   6       45.81       50.14      3.49 o
  -4   6   6      533.38      502.96      8.66 o
  -3   6   6      618.23      568.34     14.28 o
  -2   6   6      352.17      357.30      8.86 o
  -1   6   6       45.21       44.79      2.92 o
   0   6   6      350.83      378.35      6.80 o
   1   6   6        3.73        6.23      2.61 o
   2   6   6     1233.97     1286.07     29.80 o
   3   6   6       20.84       22.37      3.21 o
   4   6   6      547.79      551.35     11.36 o
   5   6   6       41.90       47.98      4.62 o
   6   6   6      346.55      364.24     12.68 o
   7   6   6       81.62       77.87      6.34 o
   8   6   6       67.29       70.44      5.98 o
   9   6   6        1.04       -0.29      3.87 o
  10   6   6       57.14       60.95      7.48 o
 -12   7   6        2.06       -2.05      4.84 o
 -11   7   6      178.10      182.27      9.29 o
 -10   7   6       66.04       57.31      5.66 o
  -9   7   6      160.25      160.04      7.70 o
  -8   7   6        9.16        3.45      2.82 o
  -7   7   6      135.76      132.57      6.16 o
  -6   7   6        3.47        0.90      2.14 o
  -5   7   6      196.40      206.94      5.84 o
  -4   7   6       53.50       46.74      9.05 o
  -3   7   6      498.45      484.65     15.59 o
  -2   7   6      399.49      403.33     10.97 o
  -1   7   6     1103.03     1186.85     42.63 o
   0   7   6      747.16      757.50     25.63 o
   1   7   6        8.42        6.93      2.78 o
   2   7   6      118.63      114.08      6.40 o
   3   7   6      756.89      770.62     14.90 o
   4   7   6       27.63       24.21      4.51 o
   5   7   6      167.32      191.09      9.61 o
   6   7   6       77.18       84.90      7.45 o
   7   7   6      206.81      238.87     10.29 o
   8   7   6        1.85        4.38      4.34 o
   9   7   6        1.07        1.56      4.54 o
 -11   8   6       17.58       21.31      4.90 o
 -10   8   6      119.06      121.39      7.44 o
  -9   8   6        5.73        3.19      3.30 o
  -8   8   6      150.03      143.24      6.97 o
  -7   8   6        7.63       12.04      2.97 o
  -6   8   6       88.91       91.28      4.56 o
  -5   8   6       61.68       51.33      5.30 o
  -4   8   6      121.21      105.71     10.60 o
  -3   8   6        7.66        3.61      1.83 o
  -2   8   6      315.00      312.84      8.93 o
  -1   8   6        0.33       -1.29      1.85 o
   0   8   6      522.92      521.47     10.05 o
   1   8   6       16.29       17.17      3.37 o
   2   8   6        4.46        5.98      3.24 o
   3   8   6       14.11       15.29      4.07 o
   4   8   6       77.82       88.48      6.82 o
   5   8   6       34.49       38.08      5.79 o
   6   8   6      120.69      133.73     10.52 o
   7   8   6        8.53       13.83      4.68 o
   8   8   6      180.67      212.09     10.39 o
 -10   9   6        0.03        1.07      3.64 o
  -9   9   6        4.55        1.09      3.22 o
  -8   9   6       49.30       44.66      4.88 o
  -7   9   6      103.87      103.06      5.04 o
  -6   9   6       13.03       10.96      4.29 o
  -5   9   6      174.62      154.72      8.41 o
  -4   9   6       14.65        8.42      3.24 o
  -3   9   6        1.95       -0.38      2.26 o
  -2   9   6      352.14      325.59     14.20 o
  -1   9   6       97.39       86.83      4.48 o
   0   9   6        0.13       -2.66      2.66 o
   1   9   6      467.29      492.65     29.50 o
   2   9   6      166.55      161.42     12.02 o
   3   9   6      445.74      459.86     16.10 o
   4   9   6       47.25       53.37      6.09 o
   5   9   6       12.63       17.58      5.33 o
   6   9   6        0.00       -0.76      3.81 o
   7   9   6       81.27       86.66      7.33 o
  -9  10   6        3.26        1.48      3.23 o
  -8  10   6       74.35       61.07      6.89 o
  -7  10   6       19.68       17.15      5.11 o
  -6  10   6        2.45        6.09      4.11 o
  -5  10   6       69.37       62.86      8.72 o
  -4  10   6        5.80        3.44      2.90 o
  -3  10   6       20.38       10.46      4.30 o
  -2  10   6       70.59       59.81      7.92 o
  -1  10   6        9.37        1.30      5.09 o
   0  10   6      122.51      138.08      8.84 o
   1  10   6      173.03      180.94      9.70 o
   2  10   6      113.94      120.38      7.45 o
   3  10   6        8.95        6.23      4.08 o
   4  10   6      140.63      167.31     15.24 o
   5  10   6       14.37        9.81      5.24 o
   6  10   6      135.79      170.72     12.38 o
  -7  11   6        2.36        0.59      4.49 o
  -6  11   6        6.10       11.47      4.57 o
  -5  11   6       65.79       58.49      8.84 o
  -4  11   6        4.83        0.06      3.05 o
  -3  11   6       55.38       46.02      7.96 o
  -2  11   6        0.63       -4.88      4.88 o
  -1  11   6      164.75      161.09     12.15 o
   0  11   6        9.01        6.95      3.14 o
   1  11   6       28.93       34.78      4.64 o
   2  11   6        0.01       -2.88      3.55 o
   3  11   6       12.12        9.50      4.61 o
   4  11   6        3.65        1.98      5.15 o
  -5  12   6        3.89       -1.53      5.88 o
  -4  12   6       27.39       22.95      4.38 o
  -3  12   6        2.90       -7.07      7.07 o
  -2  12   6       75.14       75.09     12.59 o
  -1  12   6        2.64        8.61      7.73 o
   0  12   6        3.56        6.18      7.73 o
   1  12   6        1.08       -0.04      3.66 o
   2  12   6        2.14       -0.65      4.12 o
 -13   0   7      378.50      387.35     26.06 o
 -11   0   7       61.89       72.04      8.67 o
  -9   0   7     1065.89     1091.38     19.49 o
  -7   0   7       51.56       59.98      6.01 o
  -5   0   7      643.67      605.68     11.06 o
  -3   0   7    23855.86    26459.95    274.51 o
  -1   0   7      980.39      858.10     15.84 o
   1   0   7     5571.39     5583.13    111.77 o
   3   0   7      906.19      970.83     25.84 o
   5   0   7     1165.52     1082.89     88.89 o
   7   0   7        7.78        7.29      7.73 o
   9   0   7        9.00        0.00      7.95 o
  11   0   7       75.95       74.64     16.34 o
 -14   1   7      132.08      148.17     13.43 o
 -13   1   7       16.00       20.89      7.25 o
 -12   1   7       39.70       44.33      6.57 o
 -11   1   7        2.52        3.77      4.04 o
 -10   1   7      270.08      268.68      9.57 o
  -9   1   7      406.97      394.75      8.64 o
  -8   1   7     1584.22     1572.85     15.47 o
  -7   1   7      250.58      274.52      6.05 o
  -6   1   7     1200.10     1229.61     12.06 o
  -5   1   7     1381.51     1404.30     12.55 o
  -4   1   7     1770.02     1717.14     11.82 o
  -3   1   7      631.29      712.45     11.04 o
  -2   1   7     3040.27     3072.17     14.86 o
  -1   1   7        0.15        1.29      1.15 o
   0   1   7     1914.25     1903.21     85.17 o
   1   1   7        2.55       -0.02      1.23 o
   2   1   7     1707.05     1705.93     21.37 o
   3   1   7       51.22       44.64      3.31 o
   4   1   7      154.19      154.79      5.90 o
   5   1   7        3.50        7.52      3.11 o
   6   1   7      522.99      504.34     17.41 o
   7   1   7       71.24       57.64      8.35 o
   8   1   7      662.57      576.49     20.92 o
   9   1   7        6.48        8.00      6.71 o
  10   1   7       26.00       19.19      7.80 o
  11   1   7       58.98       51.79     10.23 o
 -14   2   7       19.25       27.42      6.85 o
 -13   2   7      256.04      277.12     13.19 o
 -12   2   7        9.44       10.81      4.28 o
 -11   2   7       35.55       36.45      4.87 o
 -10   2   7      102.83      104.22      6.41 o
  -9   2   7     1035.76     1032.87     14.75 o
  -8   2   7        0.36       -0.09      2.02 o
  -7   2   7     1012.31      996.05     15.46 o
  -6   2   7       17.43       23.08      2.25 o
  -5   2   7     2604.64     2608.91     23.16 o
  -4   2   7      349.08      377.58      5.67 o
  -3   2   7      394.54      366.37      5.70 o
  -2   2   7       38.59       39.26      2.11 o
  -1   2   7      178.87      123.92      3.37 o
   0   2   7     1389.91     1599.33     13.76 o
   1   2   7     1424.60     1436.94     15.13 o
   2   2   7      258.17      270.54      6.58 o
   3   2   7      903.70      849.41     20.43 o
   4   2   7       36.68       36.00      3.43 o
   5   2   7       85.36       95.54      5.93 o
   6   2   7       90.56       86.49      7.31 o
   7   2   7      210.63      200.77     16.51 o
   8   2   7       45.28       42.07      8.04 o
   9   2   7     1417.30     1298.86     32.55 o
  10   2   7       60.77       59.59     10.07 o
  11   2   7      195.94      205.89     16.23 o
 -14   3   7       86.01      114.01     12.64 o
 -13   3   7        0.04       -3.53      3.83 o
 -12   3   7      266.73      267.79     10.73 o
 -11   3   7       42.26       47.98      5.36 o
 -10   3   7      240.68      243.94      9.01 o
  -9   3   7      237.35      237.52      7.64 o
  -8   3   7      785.42      759.87     16.76 o
  -7   3   7       37.61       38.72      3.33 o
  -6   3   7      687.83      679.55     10.71 o
  -5   3   7      552.45      544.42      7.54 o
  -4   3   7     1429.95     1480.87     21.23 o
  -3   3   7      784.37      831.90      7.97 o
  -2   3   7     3517.54     3756.42     44.12 o
  -1   3   7      249.29      288.03      4.72 o
   0   3   7      260.73      235.77      4.56 o
   1   3   7      574.36      595.37      9.02 o
   2   3   7      939.13      839.78     14.27 o
   3   3   7       63.40       58.65      6.15 o
   4   3   7      138.02      131.20      7.25 o
   5   3   7      145.56      133.99      8.31 o
   6   3   7      334.73      313.34     10.06 o
   7   3   7       18.49       15.29      4.78 o
   8   3   7      487.44      470.91     18.26 o
   9   3   7      175.27      185.02     11.56 o
  10   3   7       94.12      102.71     14.02 o
 -13   4   7      164.52      179.03     11.78 o
 -12   4   7        4.77        0.95      4.32 o
 -11   4   7      316.88      321.91     12.94 o
 -10   4   7        2.80        2.10      3.62 o
  -9   4   7      668.74      679.26     13.23 o
  -8   4   7       17.02       17.09      3.18 o
  -7   4   7      501.63      459.76     11.97 o
  -6   4   7        1.24        0.05      1.73 o
  -5   4   7     2510.92     2550.89     45.68 o
  -4   4   7       64.44       66.94      3.59 o
  -3   4   7     1492.40     1463.10     19.65 o
  -2   4   7      102.83       99.08      3.42 o
  -1   4   7       83.44       68.04      2.48 o
   0   4   7        3.33        2.02      1.36 o
   1   4   7      617.08      592.41      8.66 o
   2   4   7       43.03       53.13      3.43 o
   3   4   7      629.74      603.21     12.08 o
   4   4   7      345.19      349.76     11.11 o
   5   4   7       56.82       49.30      4.73 o
   6   4   7       40.13       45.79      5.72 o
   7   4   7      445.28      418.41     23.14 o
   8   4   7        0.86       -1.10      3.67 o
   9   4   7       42.31       45.05      6.28 o
  10   4   7        5.94        0.59      5.56 o
 -13   5   7        4.82        6.14      5.38 o
 -12   5   7      257.05      264.37     12.93 o
 -11   5   7        0.55       -1.06      3.96 o
 -10   5   7      123.85      134.60      7.61 o
  -9   5   7       33.06       26.03      4.20 o
  -8   5   7      792.69      771.74     14.08 o
  -7   5   7       47.09       50.62      4.23 o
  -6   5   7        6.94        6.51      2.47 o
  -5   5   7        3.03        0.14      1.95 o
  -4   5   7     1057.56      976.05     13.14 o
  -3   5   7      110.30      100.45      3.98 o
  -2   5   7      306.36      262.83      5.31 o
  -1   5   7       14.69       14.09      2.19 o
   0   5   7      267.13      264.49      7.89 o
   1   5   7        0.23        0.80      1.86 o
   2   5   7     1746.70     1768.67     17.28 o
   3   5   7      157.24      152.48      6.40 o
   4   5   7      450.00      437.95     10.45 o
   5   5   7       13.87       12.01      4.03 o
   6   5   7      374.71      387.36     11.35 o
   7   5   7      236.63      233.57     11.25 o
   8   5   7        1.98        0.93      3.48 o
   9   5   7       28.82       42.74      6.43 o
  10   5   7      290.06      335.28     15.68 o
 -12   6   7       21.91       18.30      5.89 o
 -11   6   7      175.46      180.45      9.12 o
 -10   6   7       90.93       87.95      6.52 o
  -9   6   7      231.99      240.57      9.06 o
  -8   6   7        2.87        5.98      2.98 o
  -7   6   7       20.41       23.55      3.48 o
  -6   6   7      552.00      521.15     10.35 o
  -5   6   7       36.84       30.91      3.17 o
  -4   6   7       31.13       27.08      3.03 o
  -3   6   7       35.98       36.85      3.43 o
  -2   6   7     1960.05     2045.82     40.12 o
  -1   6   7      888.20      929.18     20.65 o
   0   6   7      220.94      238.55     11.51 o
   1   6   7      806.29      837.77     21.84 o
   2   6   7       55.47       56.52      5.03 o
   3   6   7      803.93      800.58     17.76 o
   4   6   7        6.23        4.54      3.66 o
   5   6   7      573.95      616.89     15.82 o
   6   6   7       42.61       40.27      6.08 o
   7   6   7      935.06     1058.29     24.93 o
   8   6   7       52.03       55.37      5.77 o
   9   6   7       52.75       59.78      7.17 o
 -12   7   7       46.95       36.85      8.54 o
 -11   7   7       78.36       86.96      6.94 o
 -10   7   7      231.86      252.64      9.92 o
  -9   7   7        3.39        3.69      3.26 o
  -8   7   7       96.77       92.60      5.92 o
  -7   7   7        1.88       -0.65      2.43 o
  -6   7   7      376.75      345.81      8.46 o
  -5   7   7        1.10       -0.71      2.08 o
  -4   7   7       17.71       16.20      2.38 o
  -3   7   7     1256.03     1198.80     18.08 o
  -2   7   7      449.41      436.96     15.53 o
  -1   7   7      714.57      672.75     11.88 o
   0   7   7       42.85       45.23      7.59 o
   1   7   7        2.20        3.90      2.83 o
   2   7   7      245.86      245.29      9.11 o
   3   7   7      108.30      105.25      6.93 o
   4   7   7      300.62      343.47     11.74 o
   5   7   7      108.99      113.52      8.20 o
   6   7   7      370.30      411.41     23.58 o
   7   7   7       43.48       58.13      7.43 o
   8   7   7      390.61      446.56     16.63 o
   9   7   7       35.84       36.58      6.49 o
 -11   8   7       31.86       47.21      7.10 o
 -10   8   7        2.14        1.69      3.66 o
  -9   8   7      278.24      263.59      9.48 o
  -8   8   7       51.22       50.63      4.72 o
  -7   8   7       89.64       91.53      5.29 o
  -6   8   7        1.57        2.01      2.25 o
  -5   8   7      500.88      439.63     13.11 o
  -4   8   7       44.75       36.57      5.96 o
  -3   8   7      287.95      276.96      8.26 o
  -2   8   7      104.38       88.58      5.24 o
  -1   8   7       41.62       39.84      3.98 o
   0   8   7      150.38      151.86      6.92 o
   1   8   7      197.44      213.78      8.37 o
   2   8   7        5.52        3.77      3.29 o
   3   8   7        5.05        4.55      3.74 o
   4   8   7        6.63        4.35      4.16 o
   5   8   7      136.72      170.40     10.39 o
   6   8   7        8.40        9.89      5.22 o
   7   8   7        1.82        5.48      4.65 o
   8   8   7        5.01        5.59      4.87 o
 -10   9   7      125.81      126.85      9.71 o
  -9   9   7       10.49        9.50      3.57 o
  -8   9   7       61.61       63.30      4.90 o
  -7   9   7       61.44       57.41      6.98 o
  -6   9   7      260.37      236.81     11.36 o
  -5   9   7        8.83       10.89      3.96 o
  -4   9   7      104.58       89.14      5.97 o
  -3   9   7        8.48        8.62      2.93 o
  -2   9   7       96.25       87.46      7.75 o
  -1   9   7        1.02       -0.16      2.63 o
   0   9   7        4.27        5.49      3.19 o
   1   9   7      230.72      233.10     12.15 o
   2   9   7      348.42      355.63     11.16 o
   3   9   7        1.75        0.01      3.88 o
   4   9   7       20.18       22.34      5.30 o
   5   9   7        9.65        6.62      4.90 o
   6   9   7       33.07       42.81      6.79 o
   7   9   7       26.91       24.61      6.72 o
  -9  10   7       48.95       44.49      4.43 o
  -8  10   7       35.65       29.09      8.28 o
  -7  10   7       50.13       50.63      6.94 o
  -6  10   7        0.81       -0.14      3.84 o
  -5  10   7        4.68        2.53      3.61 o
  -4  10   7       13.55        9.62      3.41 o
  -3  10   7       28.15       17.59      4.51 o
  -2  10   7       11.84       10.96      3.09 o
  -1  10   7       38.27       39.70      4.16 o
   0  10   7        0.04       -3.07      3.07 o
   1  10   7       73.10       79.27      6.31 o
   2  10   7       10.85       15.07      4.42 o
   3  10   7       60.80       77.66      6.96 o
   4  10   7        1.35        0.51      4.76 o
   5  10   7      175.11      224.00     16.56 o
  -7  11   7        0.70       -2.12      4.24 o
  -6  11   7        8.31        6.73      4.48 o
  -5  11   7        2.90       -0.90      3.42 o
  -4  11   7       66.05       51.27      5.35 o
  -3  11   7       94.34       64.80     12.89 o
  -2  11   7        9.39        5.25      5.92 o
  -1  11   7        1.24       -1.38      2.97 o
   0  11   7      109.11      125.73      7.32 o
   1  11   7       14.61       13.89      4.38 o
   2  11   7       33.85       32.92      5.41 o
   3  11   7        7.42        0.89      4.56 o
  -4  12   7        0.45       -3.41      3.98 o
  -3  12   7       17.52       15.94      7.42 o
  -2  12   7        0.87       -4.03      5.55 o
  -1  12   7      143.87      164.08     17.23 o
   0  12   7        0.15        1.76      3.66 o
 -14   0   8      401.19      429.31     28.93 o
 -12   0   8       16.86       17.45      9.28 o
 -10   0   8      624.81      641.70     16.35 o
  -8   0   8      831.18      797.23     26.72 o
  -6   0   8      199.39      246.36     10.29 o
  -4   0   8     1347.66     1269.51     16.52 o
  -2   0   8     3155.66     3328.68     65.92 o
   0   0   8     3050.38     3063.66     43.48 o
   2   0   8     2279.17     2260.68     48.16 o
   4   0   8      782.64      737.93     33.68 o
   6   0   8      448.82      413.20     19.54 o
   8   0   8      315.76      272.30     22.08 o
  10   0   8        6.19        2.65      9.94 o
 -14   1   8       60.22       51.52     10.27 o
 -13   1   8      286.76      300.21     13.90 o
 -12   1   8       16.52       18.11      5.35 o
 -11   1   8       44.97       46.66      6.00 o
 -10   1   8      385.91      381.83     11.22 o
  -9   1   8      399.47      387.20      8.73 o
  -8   1   8        3.14        1.93      2.12 o
  -7   1   8      290.35      299.33      6.88 o
  -6   1   8      283.75      329.78      6.23 o
  -5   1   8     1007.03      980.47     14.54 o
  -4   1   8       94.36      119.01      4.50 o
  -3   1   8     2274.16     2227.32     20.04 o
  -2   1   8       74.59       72.53      3.00 o
  -1   1   8      911.95      825.60      8.47 o
   0   1   8      110.83      100.57     14.23 o
   1   1   8     2924.49     2851.00     26.10 o
   2   1   8      134.90      160.15      5.10 o
   3   1   8      862.06      834.22     13.84 o
   4   1   8       19.99       16.92      3.43 o
   5   1   8      414.25      377.34     12.28 o
   6   1   8      773.12      685.50     20.84 o
   7   1   8     1550.31     1447.44     31.54 o
   8   1   8       64.71       65.00      9.39 o
   9   1   8       18.04       10.02      6.95 o
  10   1   8        0.64        2.72      7.26 o
 -14   2   8      137.22      141.38     10.84 o
 -13   2   8       14.12        9.88      5.22 o
 -12   2   8       61.14       65.93      6.29 o
 -11   2   8       13.74       11.95      3.91 o
 -10   2   8      882.64      899.66     16.32 o
  -9   2   8       13.37       11.22      2.99 o
  -8   2   8      470.48      450.36      8.75 o
  -7   2   8      156.48      167.31      5.02 o
  -6   2   8     1322.20     1309.61     16.01 o
  -5   2   8     1267.83     1389.22     14.60 o
  -4   2   8     3382.09     3533.71     33.98 o
  -3   2   8       57.86       49.46      2.67 o
  -2   2   8      617.82      583.47      7.08 o
  -1   2   8       74.93      111.60      3.58 o
   0   2   8     1278.27     1234.35     11.67 o
   1   2   8       62.84       61.96      2.98 o
   2   2   8      866.28      820.78     13.13 o
   3   2   8       54.38       66.12      4.11 o
   4   2   8      365.30      343.78      9.70 o
   5   2   8        0.97       -0.86      3.24 o
   6   2   8        3.14        4.54      3.99 o
   7   2   8      214.36      183.78     10.42 o
   8   2   8      381.89      362.99     17.93 o
   9   2   8      168.80      145.32     13.04 o
  10   2   8      411.11      379.30     28.38 o
 -14   3   8        0.30       -1.73      6.08 o
 -13   3   8       84.92       91.37      8.91 o
 -12   3   8       50.01       52.67      7.00 o
 -11   3   8      179.18      197.26      8.95 o
 -10   3   8        7.64        6.89      3.39 o
  -9   3   8      428.81      423.40     15.24 o
  -8   3   8       82.73       86.46      4.81 o
  -7   3   8     1530.37     1548.86     20.81 o
  -6   3   8      610.02      621.56      8.98 o
  -5   3   8     2425.34     2357.46     33.78 o
  -4   3   8      112.62      106.36      4.93 o
  -3   3   8     1779.77     1787.83     44.62 o
  -2   3   8      511.57      538.88      7.09 o
  -1   3   8     1505.43     1518.98     11.88 o
   0   3   8      478.02      469.22     12.11 o
   1   3   8     1009.96      976.67     20.77 o
   2   3   8       34.62       35.19      3.69 o
   3   3   8      427.38      425.65     14.40 o
   4   3   8      181.91      160.90      7.10 o
   5   3   8       40.38       27.76      4.24 o
   6   3   8      116.42      115.00      8.27 o
   7   3   8      141.78      136.41      9.30 o
   8   3   8      273.23      275.85     12.88 o
   9   3   8      103.55       93.38     11.31 o
  10   3   8        1.40       -0.22      6.85 o
 -13   4   8       74.28       71.99      8.42 o
 -12   4   8       93.08       98.62      8.59 o
 -11   4   8       31.50       33.29      5.89 o
 -10   4   8      202.41      202.93     10.00 o
  -9   4   8       26.96       32.59      4.96 o
  -8   4   8        2.55        3.71      3.23 o
  -7   4   8      599.80      551.67     13.04 o
  -6   4   8      276.99      284.22      8.07 o
  -5   4   8        0.44       -0.65      1.92 o
  -4   4   8     4383.57     4370.79     26.68 o
  -3   4   8       34.27       37.55      3.16 o
  -2   4   8      596.98      572.54      8.74 o
  -1   4   8        8.89       13.23      1.79 o
   0   4   8      356.40      359.36      6.90 o
   1   4   8       21.69       27.79      2.74 o
   2   4   8     1542.69     1527.12     17.01 o
   3   4   8      274.99      267.06      8.24 o
   4   4   8      794.81      821.48     20.88 o
   5   4   8      530.15      496.24     13.95 o
   6   4   8      892.07      837.51     18.79 o
   7   4   8      168.26      160.19      9.92 o
   8   4   8       15.85       17.29      5.74 o
   9   4   8       36.05       24.09      6.57 o
  10   4   8       14.03       18.52     10.38 o
 -13   5   8      183.30      181.46     11.74 o
 -12   5   8       27.59       19.35      5.69 o
 -11   5   8      149.95      155.96      9.75 o
 -10   5   8        9.22        6.87      4.19 o
  -9   5   8     1068.43     1039.91     20.59 o
  -8   5   8      103.81       93.86      5.95 o
  -7   5   8      224.49      222.85      7.78 o
  -6   5   8       75.42       79.48      4.95 o
  -5   5   8      753.24      702.58     21.21 o
  -4   5   8      484.76      488.51     12.44 o
  -3   5   8     1219.66     1213.50     13.71 o
  -2   5   8        1.55        0.58      1.84 o
  -1   5   8       84.15       82.52      4.28 o
   0   5   8      160.00      147.45      6.95 o
   1   5   8     1674.26     1658.10     20.85 o
   2   5   8       53.24       43.51      4.83 o
   3   5   8      185.55      181.18      7.11 o
   4   5   8       32.66       32.04      4.15 o
   5   5   8     1014.67     1042.90     20.40 o
   6   5   8       15.90       18.55      5.30 o
   7   5   8      606.35      630.48     25.40 o
   8   5   8       45.81       49.31      7.27 o
   9   5   8       31.08       34.78      6.39 o
 -12   6   8      166.53      161.56     10.78 o
 -11   6   8        0.48       -2.16      3.88 o
 -10   6   8      681.13      678.98     16.73 o
  -9   6   8        3.80        2.03      3.07 o
  -8   6   8      395.80      410.45     10.84 o
  -7   6   8        7.07        4.91      2.78 o
  -6   6   8      944.28      887.45     18.23 o
  -5   6   8      482.29      485.21     10.53 o
  -4   6   8       17.73       17.78      2.86 o
  -3   6   8       97.99      100.91      4.62 o
  -2   6   8       41.52       51.12      3.45 o
  -1   6   8       67.44       65.05      5.08 o
   0   6   8      233.88      231.92      8.36 o
   1   6   8        0.00       -0.75      2.74 o
   2   6   8      217.17      215.68      9.04 o
   3   6   8        1.75        3.03      3.48 o
   4   6   8       60.40       65.98      6.42 o
   5   6   8       98.55      104.79      9.81 o
   6   6   8      175.31      189.31     10.74 o
   7   6   8       22.02       20.81      6.16 o
   8   6   8      711.10      776.70     27.48 o
   9   6   8       48.81       50.94      8.47 o
 -12   7   8        0.44       -0.30      5.84 o
 -11   7   8      201.04      225.60     10.35 o
 -10   7   8       24.74       21.37      4.46 o
  -9   7   8      161.51      172.64      8.19 o
  -8   7   8       21.11       16.25      3.57 o
  -7   7   8      335.25      318.98      9.08 o
  -6   7   8       48.47       45.26      4.22 o
  -5   7   8      611.93      569.99     10.85 o
  -4   7   8        1.25        1.18      2.05 o
  -3   7   8      318.77      285.20      9.86 o
  -2   7   8       60.66       55.81      4.68 o
  -1   7   8        7.91        9.35      3.16 o
   0   7   8        0.48       -1.28      2.69 o
   1   7   8       23.95       29.26      4.27 o
   2   7   8       87.43       81.21      6.22 o
   3   7   8       97.68       90.72      7.11 o
   4   7   8        0.00       -3.43      3.43 o
   5   7   8      244.01      280.06     12.02 o
   6   7   8        9.03        7.58      4.87 o
   7   7   8      103.19      124.12     10.04 o
   8   7   8        6.08        5.41      5.26 o
 -11   8   8       13.06        6.95      5.16 o
 -10   8   8       87.93       84.91      6.55 o
  -9   8   8       30.19       27.90      4.43 o
  -8   8   8      242.08      247.99      8.69 o
  -7   8   8       10.89       10.02      3.07 o
  -6   8   8       66.36       58.01      4.41 o
  -5   8   8       17.09        7.77      4.08 o
  -4   8   8      235.43      223.70      8.68 o
  -3   8   8       57.97       54.17      4.95 o
  -2   8   8      397.43      384.18     11.85 o
  -1   8   8      162.42      152.17      7.18 o
   0   8   8      307.88      305.67      9.76 o
   1   8   8        2.44        2.06      4.82 o
   2   8   8       69.75       73.81      6.20 o
   3   8   8        0.28       -1.15      3.69 o
   4   8   8       83.16      102.63      8.05 o
   5   8   8        0.26        0.18      4.20 o
   6   8   8       79.33       92.13      8.51 o
   7   8   8       70.25       76.12      8.59 o
 -10   9   8        0.21       -2.21      4.39 o
  -9   9   8       32.30       31.35      4.53 o
  -8   9   8       12.84       10.34      3.26 o
  -7   9   8       70.06       56.19      7.05 o
  -6   9   8      130.58      128.02     11.26 o
  -5   9   8      248.30      236.20     10.95 o
  -4   9   8       27.01       19.57      4.06 o
  -3   9   8      129.56      115.13      7.10 o
  -2   9   8       41.60       33.20      4.34 o
  -1   9   8       14.56       15.03      3.73 o
   0   9   8       85.03       85.24      6.40 o
   1   9   8      166.46      167.50      8.40 o
   2   9   8        1.23       -3.53      3.53 o
   3   9   8      170.19      185.99      9.71 o
   4   9   8       59.15       68.45      7.25 o
   5   9   8       22.78       24.09      5.95 o
   6   9   8        8.84       11.36      5.88 o
  -8  10   8       76.85       69.13      8.41 o
  -7  10   8        0.99        2.29      4.29 o
  -6  10   8        1.82        3.74      4.11 o
  -5  10   8       18.36       17.07      4.31 o
  -4  10   8       20.50       11.02      3.90 o
  -3  10   8       23.33       17.63      4.06 o
  -2  10   8       41.30       41.67      4.67 o
  -1  10   8        2.10        1.20      3.27 o
   0  10   8       54.81       54.89      6.74 o
   1  10   8       15.23       15.59      4.42 o
   2  10   8       17.09       19.78      5.03 o
   3  10   8        1.86       -2.57      4.44 o
   4  10   8      144.54      189.67     10.91 o
   5  10   8        6.52        5.37      5.64 o
  -6  11   8        1.67        3.13      4.03 o
  -5  11   8       20.85       14.76      6.15 o
  -4  11   8       13.21       10.05      3.97 o
  -3  11   8        9.95        5.44      3.68 o
  -2  11   8       40.30       33.01      4.69 o
  -1  11   8       26.15       27.37      4.61 o
   0  11   8        5.01        0.08      3.72 o
   1  11   8       27.90       26.37      5.14 o
   2  11   8        3.53       -1.30      4.32 o
   3  11   8       42.19       50.89      6.79 o
 -13   0   9      293.33      308.96     24.07 o
 -11   0   9      206.63      209.60     13.12 o
  -9   0   9     1260.23     1311.41     26.90 o
  -7   0   9      233.20      279.02     11.95 o
  -5   0   9     1192.36     1195.46     32.23 o
  -3   0   9      675.02      675.87     12.97 o
  -1   0   9      763.90      752.40     11.44 o
   1   0   9     1473.44     1422.61     23.78 o
   3   0   9     3096.93     2930.11     51.90 o
   5   0   9     1163.12     1121.64     79.72 o
   7   0   9      170.41      162.10     17.89 o
   9   0   9       41.28       28.71     12.81 o
 -14   1   9      273.82      294.66     17.86 o
 -13   1   9       24.24       18.81      5.74 o
 -12   1   9      203.86      211.27     11.38 o
 -11   1   9       76.01       73.24      7.03 o
 -10   1   9       41.94       42.58      4.33 o
  -9   1   9       33.88       31.43      3.41 o
  -8   1   9     1174.26     1178.22     13.99 o
  -7   1   9        8.46        8.33      2.32 o
  -6   1   9      725.20      738.75      9.39 o
  -5   1   9      166.86      185.17      4.86 o
  -4   1   9      551.38      492.50      9.26 o
  -3   1   9      155.60      180.39      4.61 o
  -2   1   9     1486.80     1406.74     16.74 o
  -1   1   9       56.42       62.39      3.00 o
   0   1   9     2424.27     2405.88     28.33 o
   1   1   9      171.54      145.17      4.65 o
   2   1   9     2685.15     2673.66     39.74 o
   3   1   9       65.52       61.37      4.88 o
   4   1   9      547.28      497.85     13.64 o
   5   1   9      594.32      567.16     29.92 o
   6   1   9     2451.18     2235.63     38.02 o
   7   1   9      170.57      159.86     12.57 o
   8   1   9       73.59       57.24      9.68 o
   9   1   9        9.11        6.97      7.33 o
  10   1   9       69.08       66.02     10.92 o
 -14   2   9       54.95       65.31     10.77 o
 -13   2   9        4.11        0.01      4.50 o
 -12   2   9       27.56       30.52      5.20 o
 -11   2   9      539.34      550.44     15.94 o
 -10   2   9      282.61      262.04      9.59 o
  -9   2   9      392.66      396.54     10.79 o
  -8   2   9      160.06      156.49      6.33 o
  -7   2   9      116.88      121.01      4.71 o
  -6   2   9      917.34      957.92     12.16 o
  -5   2   9     2794.68     2844.55     32.66 o
  -4   2   9      633.30      647.20      8.73 o
  -3   2   9     1080.17     1080.15     11.79 o
  -2   2   9      334.63      337.01      5.95 o
  -1   2   9     1713.54     1695.10     17.33 o
   0   2   9       53.98       52.59      2.93 o
   1   2   9      995.65      963.49     10.51 o
   2   2   9     1141.92     1176.03     17.83 o
   3   2   9     1479.19     1410.56     25.88 o
   4   2   9       14.09       24.73      4.68 o
   5   2   9       45.92       34.88      5.54 o
   6   2   9       32.47       18.65      5.24 o
   7   2   9       37.85       34.74      6.33 o
   8   2   9       16.04       11.48      6.94 o
   9   2   9      276.78      270.17     22.53 o
  10   2   9       59.31       67.10     11.44 o
 -13   3   9      152.48      144.82     10.45 o
 -12   3   9      114.11      113.14      9.08 o
 -11   3   9      128.20      132.10      9.12 o
 -10   3   9      770.78      734.13     18.03 o
  -9   3   9      286.47      257.62     12.15 o
  -8   3   9       16.44       16.21      3.00 o
  -7   3   9     1929.10     1969.43     24.92 o
  -6   3   9      149.84      142.66      4.95 o
  -5   3   9       95.73       87.05      5.07 o
  -4   3   9     2755.96     2815.26     17.23 o
  -3   3   9      215.10      209.78      4.74 o
  -2   3   9      299.30      322.71      5.72 o
  -1   3   9      134.82      132.68      4.39 o
   0   3   9     1156.21     1115.11     11.54 o
   1   3   9       69.09       67.23      4.02 o
   2   3   9      646.03      612.32     10.67 o
   3   3   9       97.24      121.84      7.70 o
   4   3   9     2171.94     2056.75     40.93 o
   5   3   9      153.86      169.99      9.17 o
   6   3   9      340.09      362.91     13.42 o
   7   3   9      225.03      200.98     11.29 o
   8   3   9       11.51       14.55      5.86 o
   9   3   9      111.59       97.23     12.01 o
 -13   4   9      196.61      189.25     11.73 o
 -12   4   9        0.02        1.63      4.56 o
 -11   4   9      274.08      288.15     12.59 o
 -10   4   9      278.31      263.86     11.51 o
  -9   4   9      179.80      167.19      7.96 o
  -8   4   9      706.94      671.00     15.54 o
  -7   4   9      470.59      446.72     17.38 o
  -6   4   9      836.76      868.00     15.75 o
  -5   4   9      255.14      264.14     10.22 o
  -4   4   9      373.21      360.61      9.55 o
  -3   4   9     1657.33     1594.53     19.87 o
  -2   4   9      174.26      166.75      5.53 o
  -1   4   9      176.39      177.43      5.69 o
   0   4   9      319.90      327.56      6.95 o
   1   4   9     1085.56     1040.79     14.11 o
   2   4   9      219.93      176.11      7.90 o
   3   4   9       33.61       41.76      4.99 o
   4   4   9        7.57        0.48      4.45 o
   5   4   9      458.43      486.32     22.30 o
   6   4   9      760.67      710.65     18.08 o
   7   4   9      966.63      952.23     30.44 o
   8   4   9        0.00        4.15      5.18 o
   9   4   9       10.24       10.82      6.13 o
 -13   5   9        1.45       -1.79      4.71 o
 -12   5   9       92.10      111.90      9.18 o
 -11   5   9        0.82       -0.39      3.98 o
 -10   5   9      346.82      365.76     13.25 o
  -9   5   9       40.75       39.19      5.54 o
  -8   5   9     1784.32     1804.90     21.94 o
  -7   5   9      495.39      522.58     11.64 o
  -6   5   9      215.39      207.91      7.51 o
  -5   5   9       28.62       32.39      3.87 o
  -4   5   9      349.59      321.15      8.94 o
  -3   5   9       49.55       43.31      3.65 o
  -2   5   9       26.91       23.79      3.03 o
  -1   5   9       74.67       64.67      4.22 o
   0   5   9      613.74      589.45     13.19 o
   1   5   9       21.85       27.24      4.22 o
   2   5   9      443.49      449.33     12.59 o
   3   5   9      402.96      350.20     11.93 o
   4   5   9       93.51      104.20      7.91 o
   5   5   9      400.60      381.56     13.66 o
   6   5   9      107.67      104.06     10.55 o
   7   5   9       50.71       61.31      7.57 o
   8   5   9      252.94      284.74     17.40 o
   9   5   9       11.99       14.58     13.03 o
 -12   6   9        0.83       -0.95      4.65 o
 -11   6   9      343.02      331.27     13.55 o
 -10   6   9        3.24        1.71      3.59 o
  -9   6   9      476.71      489.49     12.62 o
  -8   6   9        1.44        0.43      2.76 o
  -7   6   9      355.78      330.59      9.46 o
  -6   6   9      293.99      281.82      9.30 o
  -5   6   9      711.80      690.80     17.54 o
  -4   6   9       86.76       90.65      5.30 o
  -3   6   9       43.65       36.81      3.44 o
  -2   6   9      126.04      128.84      5.40 o
  -1   6   9      191.13      200.89      8.31 o
   0   6   9       24.08       15.90      3.87 o
   1   6   9      277.08      269.09      9.86 o
   2   6   9        1.91        2.35      3.50 o
   3   6   9       30.77       38.32      5.41 o
   4   6   9        3.31        5.99      4.49 o
   5   6   9      163.61      152.73      9.72 o
   6   6   9       94.29       83.52      8.33 o
   7   6   9      181.32      212.71     15.35 o
   8   6   9        1.90        5.28      7.48 o
 -11   7   9        8.81        4.13      4.79 o
 -10   7   9       78.19       81.02      6.57 o
  -9   7   9       75.78       73.95      5.96 o
  -8   7   9      231.00      249.64      9.00 o
  -7   7   9       70.88       70.34      5.70 o
  -6   7   9      327.71      308.87      9.61 o
  -5   7   9      212.82      190.41      7.30 o
  -4   7   9      991.16      964.36     13.69 o
  -3   7   9       23.30       22.72      4.10 o
  -2   7   9      173.16      166.54      7.82 o
  -1   7   9       34.26       32.69      4.41 o
   0   7   9      128.65      137.68      7.59 o
   1   7   9       62.81       67.62      5.94 o
   2   7   9       14.07       13.66      4.31 o
   3   7   9        5.98        4.09      3.93 o
   4   7   9      102.70       96.83      7.96 o
   5   7   9       15.62       10.00      4.97 o
   6   7   9       78.45       74.58      7.99 o
   7   7   9       66.64       88.61      9.09 o
 -10   8   9        0.02       -1.87      3.41 o
  -9   8   9       71.31       66.47      5.72 o
  -8   8   9        2.57        1.15      3.04 o
  -7   8   9      169.23      146.28      7.28 o
  -6   8   9       31.94       29.75      3.80 o
  -5   8   9      346.41      344.67     21.09 o
  -4   8   9      202.53      185.71      8.64 o
  -3   8   9       56.14       49.69      5.36 o
  -2   8   9       66.93       60.70      5.54 o
  -1   8   9      275.97      276.04     10.83 o
   0   8   9        0.00       -0.10      3.32 o
   1   8   9       55.95       59.88      5.84 o
   2   8   9        6.96        8.33      4.22 o
   3   8   9      278.76      321.85     12.36 o
   4   8   9       86.73       92.91      8.02 o
   5   8   9       30.69       31.01      6.51 o
   6   8   9       58.62       64.98      8.13 o
  -9   9   9        4.12        4.10      3.45 o
  -8   9   9      136.99      128.72      8.37 o
  -7   9   9       27.62       25.68      5.99 o
  -6   9   9        0.75       -1.55      3.84 o
  -5   9   9        0.74       -0.46      3.29 o
  -4   9   9      127.17      108.27      9.56 o
  -3   9   9       50.44       44.49      5.20 o
  -2   9   9       67.97       78.74      6.30 o
  -1   9   9        7.97       13.45      4.02 o
   0   9   9       36.31       43.30      5.37 o
   1   9   9        0.00       -2.47      3.80 o
   2   9   9       88.86       93.51      7.64 o
   3   9   9       17.66       22.79      5.62 o
   4   9   9       13.10       18.24      5.90 o
   5   9   9        8.86       14.07      5.71 o
  -8  10   9       61.11       46.62     17.12 o
  -7  10   9       68.76       70.82     14.58 o
  -6  10   9        4.05       -1.93      3.70 o
  -5  10   9       15.43        9.03      4.30 o
  -4  10   9        0.23       -1.04      3.46 o
  -3  10   9       19.11       12.90      4.28 o
  -2  10   9       18.15       16.26      4.43 o
  -1  10   9       52.44       51.36      5.59 o
   0  10   9       22.58       19.12      5.90 o
   1  10   9        6.94        5.00      4.40 o
   2  10   9        7.89        6.70      4.83 o
   3  10   9       38.63       44.07      9.82 o
   4  10   9       30.88       26.51      6.55 o
  -5  11   9        2.23       -2.26      3.80 o
  -4  11   9       21.05       16.99      6.09 o
  -3  11   9       16.76       11.55      4.55 o
  -2  11   9       31.86       28.51      5.04 o
  -1  11   9        0.19       -0.94      3.77 o
   0  11   9        8.83       10.88      4.58 o
   1  11   9        0.74       -2.77      4.28 o
 -14   0  10      462.47      490.71     30.70 o
 -12   0  10        7.05       15.02      9.05 o
 -10   0  10       41.68       38.96      5.73 o
  -8   0  10      624.44      613.94     18.24 o
  -6   0  10       46.12       36.26      5.37 o
  -4   0  10      722.83      660.72     13.36 o
  -2   0  10      522.87      513.38     15.81 o
   0   0  10     2960.51     3013.37     35.12 o
   2   0  10     4443.05     4273.84    119.14 o
   4   0  10      954.98      977.02     59.74 o
   6   0  10      717.72      679.53     31.58 o
   8   0  10       44.86       43.06     13.47 o
 -14   1  10        3.23        4.15      6.78 o
 -13   1  10      565.24      588.52     18.68 o
 -12   1  10      121.79      128.99      9.39 o
 -11   1  10      466.73      507.59     15.74 o
 -10   1  10      593.94      590.49     12.61 o
  -9   1  10        7.40        7.14      2.95 o
  -8   1  10      682.19      696.39     11.18 o
  -7   1  10      358.36      369.07      7.99 o
  -6   1  10       33.77       31.94      2.96 o
  -5   1  10      660.02      648.29     12.11 o
  -4   1  10      197.07      179.98      4.93 o
  -3   1  10      478.86      489.93      7.52 o
  -2   1  10        8.11        5.32      1.78 o
  -1   1  10      264.38      251.58      6.23 o
   0   1  10        6.23        6.85      2.17 o
   1   1  10     5269.43     5145.60     61.22 o
   2   1  10     4110.16     4043.07     58.44 o
   3   1  10      124.89      125.94      6.95 o
   4   1  10       77.01       82.97      7.90 o
   5   1  10     1116.62     1013.84     25.45 o
   6   1  10      248.36      205.59     13.74 o
   7   1  10      340.29      363.12     18.34 o
   8   1  10        0.74        0.79      6.48 o
   9   1  10      153.28      135.61     13.81 o
 -13   2  10        4.91       -0.08      5.85 o
 -12   2  10      151.95      177.99     11.09 o
 -11   2  10       84.34       91.81      6.82 o
 -10   2  10     2922.15     2937.97     52.70 o
  -9   2  10        0.62       -2.73      2.73 o
  -8   2  10       41.11       44.31      4.39 o
  -7   2  10      204.85      215.72      6.94 o
  -6   2  10      621.17      624.95     10.14 o
  -5   2  10      106.40      109.91      5.16 o
  -4   2  10      769.67      761.01     10.83 o
  -3   2  10       23.66       19.84      2.27 o
  -2   2  10      940.39      956.44     11.93 o
  -1   2  10       45.12       53.05      3.10 o
   0   2  10      351.22      347.92      7.40 o
   1   2  10      727.78      699.33     11.45 o
   2   2  10       33.12       29.25      4.07 o
   3   2  10        3.40        8.67      3.87 o
   4   2  10      946.06      938.15     22.02 o
   5   2  10      647.86      608.04     16.53 o
   6   2  10      134.17      134.97      9.59 o
   7   2  10        0.10        1.97      4.76 o
   8   2  10      244.01      210.56     15.67 o
   9   2  10        1.01        2.03      7.26 o
 -13   3  10       64.79       63.41      8.23 o
 -12   3  10       83.28       85.39      8.45 o
 -11   3  10       78.50       90.54      8.07 o
 -10   3  10      396.80      389.05     13.64 o
  -9   3  10     2057.30     2058.83     28.37 o
  -8   3  10      238.23      235.37     10.00 o
  -7   3  10      310.83      298.76      9.25 o
  -6   3  10       36.18       29.23      3.41 o
  -5   3  10     1418.64     1477.79     45.65 o
  -4   3  10        2.37        0.09      2.29 o
  -3   3  10      518.58      520.21      8.06 o
  -2   3  10      524.22      509.52      8.09 o
  -1   3  10      785.90      730.00      9.80 o
   0   3  10      202.45      189.12      5.63 o
   1   3  10      746.12      772.98     11.94 o
   2   3  10        0.01        0.05      2.66 o
   3   3  10       25.64       21.23      4.70 o
   4   3  10      527.25      477.04     17.68 o
   5   3  10      878.41      848.50     19.26 o
   6   3  10       69.80       71.08      7.61 o
   7   3  10      135.52      127.32      9.60 o
   8   3  10      154.10      143.60     10.65 o
   9   3  10       40.38       37.05      9.53 o
 -13   4  10        0.63        1.39      5.02 o
 -12   4  10      625.74      638.25     19.13 o
 -11   4  10       37.78       33.58      6.02 o
 -10   4  10       70.86       81.75      7.28 o
  -9   4  10      346.49      333.79     12.26 o
  -8   4  10        2.47        3.36      3.00 o
  -7   4  10      526.82      531.51     12.10 o
  -6   4  10      755.03      768.99     18.03 o
  -5   4  10       92.00       75.95      6.60 o
  -4   4  10      961.82      925.97     15.81 o
  -3   4  10        0.83       -0.68      2.58 o
  -2   4  10      609.88      630.20     12.99 o
  -1   4  10      183.34      185.50      7.74 o
   0   4  10      231.36      206.99      8.30 o
   1   4  10        0.53       -2.27      3.77 o
   2   4  10     1053.54     1015.85     30.39 o
   3   4  10      194.22      158.12      8.52 o
   4   4  10      259.71      238.13     13.13 o
   5   4  10        8.03        9.19      6.13 o
   6   4  10      437.23      445.67     15.33 o
   7   4  10       13.21        6.33      5.29 o
   8   4  10      120.68      125.90     10.33 o
 -12   5  10       25.03       20.60      5.94 o
 -11   5  10       33.50       28.94      5.90 o
 -10   5  10       19.54       17.71      5.04 o
  -9   5  10      800.92      831.94     18.50 o
  -8   5  10        4.61        0.32      3.42 o
  -7   5  10      145.10      135.58      7.76 o
  -6   5  10       34.14       36.97      5.90 o
  -5   5  10      512.52      486.90     17.71 o
  -4   5  10       23.13       18.02      3.13 o
  -3   5  10       77.83       69.92      4.60 o
  -2   5  10        0.58       -1.17      2.20 o
  -1   5  10      623.13      604.76     14.03 o
   0   5  10      158.84      147.98      7.93 o
   1   5  10      477.57      467.47     25.18 o
   2   5  10       11.43        7.64      3.90 o
   3   5  10      587.10      573.19     17.20 o
   4   5  10       11.18        6.69      5.56 o
   5   5  10       98.08      113.71     12.04 o
   6   5  10        0.64        5.84      6.35 o
   7   5  10      283.16      318.88     40.19 o
   8   5  10        8.56       17.46     11.15 o
 -12   6  10       86.90      101.75     11.40 o
 -11   6  10        0.16       -2.67      4.07 o
 -10   6  10       80.58       78.67      7.32 o
  -9   6  10        1.23        3.82      3.32 o
  -8   6  10      555.76      519.38     13.92 o
  -7   6  10      120.24      115.97      7.85 o
  -6   6  10      787.50      775.60     20.67 o
  -5   6  10       63.82       59.70      5.03 o
  -4   6  10      316.50      300.94     12.02 o
  -3   6  10        0.55        0.37      2.29 o
  -2   6  10      136.55      142.36      6.13 o
  -1   6  10       24.16       21.05      4.20 o
   0   6  10      723.28      677.40     21.62 o
   1   6  10       21.14       19.64      4.32 o
   2   6  10      201.94      222.94     10.23 o
   3   6  10      102.54       96.58     11.05 o
   4   6  10       16.31        6.66      4.64 o
   5   6  10       35.28       32.97      6.23 o
   6   6  10      128.54      129.77     12.13 o
   7   6  10        2.60        7.85      7.48 o
 -11   7  10      152.88      173.95     10.72 o
 -10   7  10       38.18       35.90      5.28 o
  -9   7  10      126.40      116.58      7.15 o
  -8   7  10       29.81       29.09      4.36 o
  -7   7  10       24.91       24.47      4.28 o
  -6   7  10       27.26       21.19      4.03 o
  -5   7  10      849.71      817.16     19.61 o
  -4   7  10        0.52        0.75      2.57 o
  -3   7  10      308.04      306.76     10.67 o
  -2   7  10        2.26       -1.94      3.29 o
  -1   7  10      229.43      237.55     10.08 o
   0   7  10      109.22       91.90      7.08 o
   1   7  10        1.61        3.35      3.85 o
   2   7  10      105.19      100.54      7.68 o
   3   7  10      145.62      158.84     10.35 o
   4   7  10        0.14        1.33      4.45 o
   5   7  10       97.43       99.01      8.64 o
   6   7  10       35.61       39.86      7.18 o
 -10   8  10      147.70      154.41      8.40 o
  -9   8  10      191.73      214.64      9.05 o
  -8   8  10      120.04      114.74      7.36 o
  -7   8  10       52.38       51.16      5.08 o
  -6   8  10      269.65      252.00     10.73 o
  -5   8  10       36.33       33.34      3.51 o
  -4   8  10      139.81      140.27      8.18 o
  -3   8  10        8.83        1.78      3.39 o
  -2   8  10      155.51      158.36      8.46 o
  -1   8  10       16.14       16.93      4.40 o
   0   8  10       64.49       61.01      6.14 o
   1   8  10        4.62        3.14      4.03 o
   2   8  10       29.36       40.61      6.02 o
   3   8  10        1.07       -0.68      4.37 o
   4   8  10      113.08      124.95      9.67 o
   5   8  10        2.90        0.29      5.10 o
  -9   9  10       68.24       69.41      6.25 o
  -8   9  10       71.76       83.76      5.88 o
  -7   9  10      206.50      184.70     11.83 o
  -6   9  10        3.97        0.23      3.98 o
  -5   9  10       42.82       33.27      5.63 o
  -4   9  10       44.77       34.06      5.48 o
  -3   9  10      276.85      279.33     11.15 o
  -2   9  10        0.12       -2.57      3.50 o
  -1   9  10       39.84       43.86      5.72 o
   0   9  10       14.35       10.13      4.45 o
   1   9  10      217.58      240.84     10.97 o
   2   9  10        7.80        4.89      4.79 o
   3   9  10        0.64        1.84      4.85 o
   4   9  10       30.73       32.97      6.82 o
  -7  10  10        0.88       -1.31      4.70 o
  -6  10  10       39.53       35.25      6.06 o
  -5  10  10        8.96        7.17      4.63 o
  -4  10  10       24.65       14.18      4.91 o
  -3  10  10       35.05       29.49      5.41 o
  -2  10  10       75.61       72.94      6.71 o
  -1  10  10        9.62        5.44      4.28 o
   0  10  10       20.56       20.65      7.26 o
   1  10  10       12.85       16.13      5.17 o
   2  10  10       33.61       34.58      6.39 o
   3  10  10        9.54       12.15     13.03 o
  -4  11  10        1.58       -4.01      4.01 o
  -3  11  10       22.19       19.85      5.09 o
  -2  11  10        0.35       -3.83      4.02 o
  -1  11  10        3.88        3.67      4.45 o
 -13   0  11     1385.49     1429.06     48.58 o
 -11   0  11     2100.00     2122.65     38.96 o
  -9   0  11      106.39       99.20      9.27 o
  -7   0  11      330.65      347.18     13.80 o
  -5   0  11       46.36       41.05      5.93 o
  -3   0  11      110.18      120.98      6.71 o
  -1   0  11     2249.19     2207.70     30.98 o
   1   0  11      232.90      242.35     12.18 o
   3   0  11     6725.74     6125.46     81.71 o
   5   0  11     1056.10      989.37     37.10 o
   7   0  11     1226.93     1236.27     46.16 o
 -13   1  11      200.31      215.12     12.48 o
 -12   1  11      500.41      538.03     23.49 o
 -11   1  11      816.68      851.15     20.29 o
 -10   1  11      563.22      582.80     12.72 o
  -9   1  11        0.00        0.99      2.68 o
  -8   1  11      350.29      361.67      8.52 o
  -7   1  11       18.76       18.48      2.91 o
  -6   1  11      225.76      244.46      8.42 o
  -5   1  11       14.58        9.30      2.61 o
  -4   1  11      413.94      435.60      8.18 o
  -3   1  11       17.60       15.26      2.49 o
  -2   1  11      133.46      141.23      5.17 o
  -1   1  11        7.33        4.60      2.57 o
   0   1  11     5828.89     5754.85     78.67 o
   1   1  11      693.93      677.93     10.83 o
   2   1  11       13.34       16.23      3.26 o
   3   1  11      424.74      404.29     13.34 o
   4   1  11      796.26      774.03     18.27 o
   5   1  11       71.59       73.38      9.44 o
   6   1  11      537.48      506.59     20.37 o
   7   1  11       50.92       40.50      8.98 o
   8   1  11      450.57      475.69     22.25 o
 -13   2  11      155.21      126.87     12.56 o
 -12   2  11       15.74       22.42      6.11 o
 -11   2  11      312.63      336.16     13.55 o
 -10   2  11       84.75       78.75      7.51 o
  -9   2  11     1420.59     1411.84     23.72 o
  -8   2  11      226.58      224.38      7.63 o
  -7   2  11      411.21      417.20      9.45 o
  -6   2  11       82.16       72.59      6.07 o
  -5   2  11     1356.97     1337.62     15.24 o
  -4   2  11       76.92       88.94      4.29 o
  -3   2  11     1062.05     1077.19     14.92 o
  -2   2  11       49.54       50.02      3.27 o
  -1   2  11     3850.69     3855.22     34.84 o
   0   2  11        5.36        8.52      2.54 o
   1   2  11      457.53      470.99     11.46 o
   2   2  11      150.19      159.90      8.89 o
   3   2  11       18.96       18.77      5.36 o
   4   2  11        6.55        5.06      4.33 o
   5   2  11      136.41      128.09      9.16 o
   6   2  11       48.43       41.81      6.82 o
   7   2  11       37.33       38.61      8.90 o
   8   2  11        1.27       -4.09      7.03 o
 -13   3  11        8.90        8.10      5.64 o
 -12   3  11       76.97       86.38      8.49 o
 -11   3  11      122.09      114.79      8.93 o
 -10   3  11      296.08      300.96     16.33 o
  -9   3  11      121.92      112.40      7.85 o
  -8   3  11      231.12      219.71     15.36 o
  -7   3  11        6.45        7.25      3.57 o
  -6   3  11     1634.50     1545.73     39.53 o
  -5   3  11      115.55      110.66      6.08 o
  -4   3  11     1339.06     1331.11     26.64 o
  -3   3  11        0.07       -1.28      2.13 o
  -2   3  11      476.82      407.75     10.11 o
  -1   3  11      842.26      794.47     11.62 o
   0   3  11      430.10      419.55      9.18 o
   1   3  11       10.67        4.25      3.01 o
   2   3  11      187.10      183.42      9.11 o
   3   3  11       86.01       63.07      7.92 o
   4   3  11      240.00      240.93     20.54 o
   5   3  11       11.39        6.68      4.76 o
   6   3  11      312.25      309.64     13.65 o
   7   3  11       60.48       61.84      8.05 o
   8   3  11        1.60        5.48      7.09 o
 -13   4  11      228.64      219.76     13.25 o
 -12   4  11      148.43      156.68     10.81 o
 -11   4  11      300.45      291.82     13.25 o
 -10   4  11       24.82       25.37      5.25 o
  -9   4  11      209.57      207.47     10.40 o
  -8   4  11      382.17      371.39     12.49 o
  -7   4  11      130.22      130.03      7.86 o
  -6   4  11       22.25       18.12      3.99 o
  -5   4  11      259.19      261.39      9.57 o
  -4   4  11       10.85       10.36      3.08 o
  -3   4  11      384.80      402.34     11.26 o
  -2   4  11       40.92       48.86      4.86 o
  -1   4  11      613.23      566.30     13.37 o
   0   4  11        4.26        2.11      3.26 o
   1   4  11      755.75      760.34     21.60 o
   2   4  11      183.92      168.90      9.21 o
   3   4  11       66.06       71.94     10.93 o
   4   4  11       21.85       29.77      7.10 o
   5   4  11      623.38      594.31     21.60 o
   6   4  11        6.63        8.99      6.95 o
   7   4  11      190.92      194.75     15.52 o
   8   4  11       22.19       29.81     14.13 o
 -12   5  11      115.29      115.99      9.64 o
 -11   5  11      108.03       98.92      8.67 o
 -10   5  11      341.49      349.88     13.39 o
  -9   5  11        6.81        4.49      4.12 o
  -8   5  11       85.38       79.34      6.75 o
  -7   5  11       14.59        8.61      4.28 o
  -6   5  11      467.29      452.01     14.52 o
  -5   5  11        2.22        0.90      3.42 o
  -4   5  11      124.21      115.58      6.85 o
  -3   5  11        4.64        5.55      2.82 o
  -2   5  11      267.28      294.73      8.66 o
  -1   5  11      232.98      196.95      7.45 o
   0   5  11       59.74       68.05      6.15 o
   1   5  11      440.38      392.15     15.31 o
   2   5  11     1083.59     1031.11     24.86 o
   3   5  11       12.86        2.70      5.23 o
   4   5  11      211.78      192.36     13.36 o
   5   5  11       14.88       12.92      6.68 o
   6   5  11      328.08      355.95     25.18 o
   7   5  11        6.04       10.03      7.86 o
 -11   6  11      302.19      347.13     14.23 o
 -10   6  11      260.03      247.38     11.72 o
  -9   6  11       28.83       30.14      5.32 o
  -8   6  11       56.65       61.80      6.13 o
  -7   6  11      567.34      570.09     21.68 o
  -6   6  11        4.22        0.65      3.07 o
  -5   6  11      421.13      383.10     10.06 o
  -4   6  11       27.93       24.11      3.61 o
  -3   6  11      255.38      248.70      8.10 o
  -2   6  11       50.53       48.34      4.32 o
  -1   6  11      147.54      152.23      8.51 o
   0   6  11       74.68       70.68      6.46 o
   1   6  11      428.59      406.88     13.26 o
   2   6  11        7.51        4.93      4.23 o
   3   6  11       36.49       41.18      6.27 o
   4   6  11       41.69       37.21      6.62 o
   5   6  11       98.04      121.29     19.32 o
   6   6  11        6.13       -1.07      6.47 o
 -11   7  11        9.34       13.51      7.73 o
 -10   7  11      242.55      268.20     15.22 o
  -9   7  11       18.61       17.04      4.65 o
  -8   7  11       85.25       80.84      6.77 o
  -7   7  11        9.54       11.12      3.81 o
  -6   7  11      423.69      429.29     15.25 o
  -5   7  11        7.94        4.23      3.01 o
  -4   7  11      498.75      514.62     11.04 o
  -3   7  11       84.97       75.74      6.51 o
  -2   7  11      454.51      447.47     16.41 o
  -1   7  11       65.56       69.25      6.50 o
   0   7  11      451.82      486.73     14.20 o
   1   7  11        9.51        6.32      4.34 o
   2   7  11        3.10        9.50      4.60 o
   3   7  11       59.51       69.89      7.54 o
   4   7  11       60.45       78.79      8.26 o
   5   7  11        0.02        6.53      5.64 o
   6   7  11        3.50        0.99      6.63 o
 -10   8  11        0.05        0.88      6.85 o
  -9   8  11       23.36       21.57      4.83 o
  -8   8  11        0.03       -0.57      3.39 o
  -7   8  11      224.57      206.36      8.91 o
  -6   8  11        0.17       -1.66      2.69 o
  -5   8  11      280.97      281.47      8.17 o
  -4   8  11       15.03       15.55      4.81 o
  -3   8  11      226.82      242.09     10.54 o
  -2   8  11       41.34       33.79      5.40 o
  -1   8  11      142.31      136.49      8.66 o
   0   8  11        3.24        1.05      4.20 o
   1   8  11       81.66       90.16      7.70 o
   2   8  11       81.22       79.61      7.80 o
   3   8  11       64.27       77.88      8.14 o
   4   8  11       28.30       27.14      6.59 o
   5   8  11       34.58       32.88      7.10 o
  -8   9  11       80.98       81.52      8.54 o
  -7   9  11        5.18       -1.42      4.82 o
  -6   9  11        7.25       -1.34      4.12 o
  -5   9  11        0.17       -3.60      3.60 o
  -4   9  11      122.09      111.97      9.42 o
  -3   9  11        0.01       -3.85      3.85 o
  -2   9  11      110.22      103.75      8.14 o
  -1   9  11        4.94        4.61      4.42 o
   0   9  11      100.78      114.36      8.59 o
   1   9  11       36.85       36.64      6.32 o
   2   9  11       31.54       36.20      6.48 o
   3   9  11        2.71        2.68      5.30 o
  -6  10  11        1.43        1.56      4.49 o
  -5  10  11       30.35       18.34      5.61 o
  -4  10  11        4.34        0.88      4.56 o
  -3  10  11       81.69       82.21      7.48 o
  -2  10  11       51.63       54.82      6.79 o
  -1  10  11       50.76       57.34      6.90 o
   0  10  11        4.96        1.44      4.72 o
   1  10  11       29.02       23.52      6.03 o
 -12   0  12      854.12      872.98     37.10 o
 -10   0  12     1917.15     1919.64     35.97 o
  -8   0  12      387.28      417.12     16.20 o
  -6   0  12     1080.74     1082.12     35.11 o
  -4   0  12      153.60      171.86     11.04 o
  -2   0  12     1665.76     1618.60     22.69 o
   0   0  12     1100.63     1038.56     23.47 o
   2   0  12      503.63      490.93     24.73 o
   4   0  12      534.80      508.60     27.61 o
   6   0  12     1078.65     1042.81     41.96 o
   8   0  12       25.96       20.76     13.03 o
 -13   1  12     1055.16     1177.30     45.49 o
 -12   1  12      572.00      566.67     22.33 o
 -11   1  12      675.36      682.71     18.55 o
 -10   1  12        2.57        2.04      3.50 o
  -9   1  12      532.03      552.75     12.08 o
  -8   1  12       69.97       71.90      5.02 o
  -7   1  12      468.59      445.88     11.77 o
  -6   1  12       10.98        5.60      3.21 o
  -5   1  12     1922.72     1927.48     40.25 o
  -4   1  12      165.40      178.72      5.97 o
  -3   1  12      248.27      234.21      6.61 o
  -2   1  12        0.83        2.81      2.57 o
  -1   1  12      457.33      441.73      9.95 o
   0   1  12      899.34      885.39     13.99 o
   1   1  12      463.36      492.99      9.90 o
   2   1  12       99.02       97.68      6.43 o
   3   1  12      293.78      280.48     11.81 o
   4   1  12      142.93      143.82     11.47 o
   5   1  12      416.95      395.77     18.32 o
   6   1  12       80.69       64.68     10.22 o
   7   1  12      163.38      152.01     13.66 o
 -13   2  12       52.01       56.30     10.03 o
 -12   2  12       45.80       59.42      7.62 o
 -11   2  12       49.67       57.17      8.70 o
 -10   2  12      331.33      324.76     13.12 o
  -9   2  12        8.04        5.80      4.16 o
  -8   2  12      339.35      347.27     12.49 o
  -7   2  12        3.46        5.16      3.81 o
  -6   2  12      376.02      368.67     12.13 o
  -5   2  12       23.80       19.14      3.68 o
  -4   2  12      421.68      396.71      9.01 o
  -3   2  12     1444.08     1417.62     19.32 o
  -2   2  12      695.88      659.76     11.61 o
  -1   2  12      238.45      220.66      7.34 o
   0   2  12     1617.69     1571.42     17.93 o
   1   2  12      474.22      464.98     12.18 o
   2   2  12      335.71      321.21     14.73 o
   3   2  12       33.42       24.15      5.34 o
   4   2  12      212.37      220.88     11.29 o
   5   2  12        0.26       -0.62      4.51 o
   6   2  12      460.07      458.60     19.97 o
   7   2  12        8.98       10.63      7.88 o
 -13   3  12       47.56       51.98      7.98 o
 -12   3  12       17.19       12.13      5.48 o
 -11   3  12      104.04      116.70      9.18 o
 -10   3  12      119.14      114.06      8.64 o
  -9   3  12       68.50       65.99      6.68 o
  -8   3  12       34.59       36.80      5.30 o
  -7   3  12      365.54      363.29     14.76 o
  -6   3  12      144.05      148.64      9.99 o
  -5   3  12      808.20      831.37     17.05 o
  -4   3  12      815.59      811.69     16.63 o
  -3   3  12      103.38      108.06      7.21 o
  -2   3  12      973.61      871.84     17.24 o
  -1   3  12     3148.71     2983.93     31.41 o
   0   3  12       57.18       58.78      5.94 o
   1   3  12      392.91      405.45     25.07 o
   2   3  12       59.62       54.66      7.95 o
   3   3  12      209.94      216.64     13.45 o
   4   3  12      169.68      167.13     12.55 o
   5   3  12      429.21      453.30     15.75 o
   6   3  12        3.17        7.18      5.48 o
   7   3  12      232.85      263.28     17.09 o
 -12   4  12      798.59      814.71     21.93 o
 -11   4  12       74.75       73.48      7.91 o
 -10   4  12       75.04       80.05      7.71 o
  -9   4  12      238.01      220.12     10.93 o
  -8   4  12      590.33      580.76     18.74 o
  -7   4  12      155.08      139.99      9.83 o
  -6   4  12      177.72      173.20     10.23 o
  -5   4  12       43.24       33.85      4.35 o
  -4   4  12      552.57      534.22     12.07 o
  -3   4  12      392.67      370.48     10.14 o
  -2   4  12       19.47       33.40      4.21 o
  -1   4  12      114.37      103.94      6.21 o
   0   4  12      391.67      404.32     13.08 o
   1   4  12       10.31        8.17      5.30 o
   2   4  12      283.92      285.70     14.59 o
   3   4  12      102.41       97.81      9.98 o
   4   4  12      383.42      400.10     18.25 o
   5   4  12       13.82       15.52      7.18 o
   6   4  12      170.69      176.63     14.43 o
   7   4  12       51.89       74.18     11.48 o
 -12   5  12       12.73       12.93      7.20 o
 -11   5  12      674.30      714.90     19.82 o
 -10   5  12        0.77        1.04      4.34 o
  -9   5  12      200.16      192.96     10.38 o
  -8   5  12        0.01       -3.67      3.67 o
  -7   5  12      437.77      441.20     15.59 o
  -6   5  12        1.50        0.29      3.82 o
  -5   5  12      256.00      258.62     10.20 o
  -4   5  12       82.30       64.30      5.82 o
  -3   5  12      822.53      757.81     15.89 o
  -2   5  12       10.93       12.60      4.03 o
  -1   5  12       58.00       76.76      6.31 o
   0   5  12        3.75        0.36      4.40 o
   1   5  12       87.09       89.87      9.39 o
   2   5  12       14.10        5.05      5.57 o
   3   5  12      120.17      115.80     11.00 o
   4   5  12       45.39       50.47      8.93 o
   5   5  12      219.44      212.76     15.21 o
   6   5  12        0.06        2.39      6.84 o
 -11   6  12        3.25        0.68      5.94 o
 -10   6  12       56.27       57.75      7.10 o
  -9   6  12        0.00       -2.87      4.06 o
  -8   6  12       90.79       87.22      8.26 o
  -7   6  12        0.06       -3.65      3.65 o
  -6   6  12      415.02      407.21     11.15 o
  -5   6  12        8.68        5.19      3.16 o
  -4   6  12      354.24      358.97     10.19 o
  -3   6  12        9.99        9.75      3.42 o
  -2   6  12      407.82      405.06     10.65 o
  -1   6  12      122.55      103.08      7.86 o
   0   6  12      981.00      946.87     27.98 o
   1   6  12        0.74       -1.55      3.96 o
   2   6  12       62.71       78.46      7.73 o
   3   6  12        7.62        4.54      5.88 o
   4   6  12      140.99      144.22     12.82 o
   5   6  12        1.23       -2.93      6.25 o
 -10   7  12        9.29        9.31      5.53 o
  -9   7  12       29.03       27.22      6.13 o
  -8   7  12       13.34       15.21      4.51 o
  -7   7  12       79.26       68.00      9.00 o
  -6   7  12       54.10       49.36      5.10 o
  -5   7  12      402.06      415.18     10.85 o
  -4   7  12      127.51      121.01      6.60 o
  -3   7  12      182.37      179.74      9.69 o
  -2   7  12        0.04       -3.53      3.59 o
  -1   7  12      174.64      167.59      9.75 o
   0   7  12        4.66       -0.16      4.08 o
   1   7  12      362.01      371.13     13.79 o
   2   7  12       16.85       12.80      5.49 o
   3   7  12      125.22      138.18     10.17 o
   4   7  12        2.13        0.47      6.37 o
   5   7  12       93.75      102.51     11.95 o
  -9   8  12        3.71       -2.45      5.23 o
  -8   8  12       54.85       40.63      5.56 o
  -7   8  12        0.00       -2.31      3.16 o
  -6   8  12      214.06      204.83      8.28 o
  -5   8  12        6.47        2.21      2.99 o
  -4   8  12      197.98      201.54     18.71 o
  -3   8  12        4.48        0.00      4.09 o
  -2   8  12      136.09      140.48      9.02 o
  -1   8  12       72.63       68.64      7.18 o
   0   8  12      106.29      105.71      8.49 o
   1   8  12       22.47       26.02      5.97 o
   2   8  12       47.65       52.87      7.38 o
   3   8  12       12.15       13.73      6.11 o
  -7   9  12       18.82       18.60      5.85 o
  -6   9  12        6.32        3.89      4.76 o
  -5   9  12       10.69       10.16      4.91 o
  -4   9  12        6.61        2.78      4.61 o
  -3   9  12      156.02      164.11     10.01 o
  -2   9  12       41.20       37.80      6.31 o
  -1   9  12      287.58      295.12     12.59 o
   0   9  12        1.27       -2.62      4.68 o
   1   9  12       41.58       54.39      7.25 o
   2   9  12        8.57        9.20      5.67 o
  -4  10  12       13.92       11.12      5.33 o
  -3  10  12        0.44       -4.55      4.55 o
  -2  10  12      100.93      114.60      9.12 o
  -1  10  12        8.18       15.92      5.52 o
 -11   0  13      623.69      660.61     23.14 o
  -9   0  13      444.09      462.68     22.08 o
  -7   0  13      983.81      931.06     34.89 o
  -5   0  13      675.21      666.06     28.49 o
  -3   0  13     1364.08     1387.40     26.77 o
  -1   0  13      166.65      169.64     13.25 o
   1   0  13      144.24      151.91     11.31 o
   3   0  13      167.41      165.19     17.00 o
   5   0  13     1120.04     1076.60     42.18 o
   7   0  13        7.31       12.81     12.15 o
 -13   1  13        2.56       -4.20      8.83 o
 -12   1  13      504.50      532.05     22.25 o
 -11   1  13        3.60       -0.31      5.82 o
 -10   1  13      609.28      589.35     17.51 o
  -9   1  13       33.81       29.52      4.87 o
  -8   1  13      266.52      260.20     14.46 o
  -7   1  13      113.08      105.97      7.85 o
  -6   1  13     1787.02     1869.67     21.88 o
  -5   1  13       23.42       18.19      3.05 o
  -4   1  13       19.43       15.95      2.94 o
  -3   1  13      122.35      121.82      5.45 o
  -2   1  13     1213.20     1216.98     21.41 o
  -1   1  13       10.62        8.57      3.06 o
   0   1  13      427.36      437.04     10.70 o
   1   1  13       50.20       52.14      4.76 o
   2   1  13      222.59      235.24     10.92 o
   3   1  13      103.31      106.71      8.50 o
   4   1  13      403.65      419.41     18.57 o
   5   1  13       41.83       48.36      9.05 o
   6   1  13      321.98      340.25     19.20 o
   7   1  13       21.09       17.27      8.68 o
 -12   2  13      119.23      114.47     12.18 o
 -11   2  13      320.50      327.93     14.02 o
 -10   2  13        9.41        9.42      4.79 o
  -9   2  13      436.42      432.12     14.62 o
  -8   2  13       12.15       11.47      5.54 o
  -7   2  13      386.06      357.65     15.30 o
  -6   2  13       31.04       31.70      4.63 o
  -5   2  13      415.31      405.30     11.32 o
  -4   2  13      657.46      545.69     16.45 o
  -3   2  13      814.77      844.31     15.68 o
  -2   2  13      274.67      285.77      9.67 o
  -1   2  13      626.03      613.97     12.46 o
   0   2  13      253.61      248.92      8.21 o
   1   2  13      603.95      645.81     20.44 o
   2   2  13       12.50       13.72      6.00 o
   3   2  13        7.00        5.40      4.60 o
   4   2  13        0.01       -1.69      4.43 o
   5   2  13      610.46      631.80     19.09 o
   6   2  13        7.61        1.93      7.02 o
 -12   3  13      158.26      188.38     12.06 o
 -11   3  13       18.91       18.48      5.82 o
 -10   3  13      187.11      196.82     11.15 o
  -9   3  13        4.37        1.79      6.51 o
  -8   3  13      156.03      140.21     11.93 o
  -7   3  13        2.93        2.86      4.43 o
  -6   3  13     2131.02     2046.27     61.12 o
  -5   3  13     1181.98     1066.39     20.04 o
  -4   3  13      443.38      423.79     12.93 o
  -3   3  13      534.28      549.66     14.56 o
  -2   3  13        5.13        6.22      3.87 o
  -1   3  13      149.60      148.42      8.60 o
   0   3  13      648.34      641.22     17.77 o
   1   3  13       47.40       46.34      7.48 o
   2   3  13       32.06       33.96      7.45 o
   3   3  13       70.57       58.63      8.80 o
   4   3  13      197.57      193.84     14.26 o
   5   3  13       37.54       33.68      8.71 o
   6   3  13        1.80        2.83      7.16 o
 -12   4  13       21.58       22.88      6.37 o
 -11   4  13      171.59      165.75     10.98 o
 -10   4  13        9.74        6.24      4.64 o
  -9   4  13      388.26      380.09     16.71 o
  -8   4  13      231.41      221.22     23.52 o
  -7   4  13      773.96      771.64     21.32 o
  -6   4  13      157.71      155.62      8.94 o
  -5   4  13       36.99       32.40      5.07 o
  -4   4  13      538.44      501.17     14.04 o
  -3   4  13       66.51       58.39      5.97 o
  -2   4  13        4.65       -1.64      3.44 o
  -1   4  13      933.06      952.72     19.12 o
   0   4  13       12.33        7.07      7.40 o
   1   4  13       82.83       87.84      9.21 o
   2   4  13       34.47       35.72      7.37 o
   3   4  13      414.75      395.76     18.22 o
   4   4  13      281.11      284.79     16.62 o
   5   4  13      254.92      254.19     16.63 o
   6   4  13        5.06        4.70      7.10 o
 -11   5  13        6.00        2.69      4.93 o
 -10   5  13      110.72       89.06      9.60 o
  -9   5  13        0.07        0.61      4.59 o
  -8   5  13       78.08       74.19      8.35 o
  -7   5  13        4.80        3.06      4.64 o
  -6   5  13       11.87       18.30      4.55 o
  -5   5  13       48.49       35.29      5.35 o
  -4   5  13      363.58      364.87     12.21 o
  -3   5  13      389.76      389.30     11.05 o
  -2   5  13      692.45      674.52     16.11 o
  -1   5  13       11.89        9.28      5.52 o
   0   5  13      191.54      205.71     13.00 o
   1   5  13       25.90       22.73      6.67 o
   2   5  13      284.50      278.33     15.53 o
   3   5  13        2.35        5.33      6.25 o
   4   5  13      342.20      349.72     18.58 o
   5   5  13       54.09       67.01     10.69 o
 -10   6  13        9.82        7.35      5.70 o
  -9   6  13       56.32       67.97      8.36 o
  -8   6  13       25.66       27.77      6.09 o
  -7   6  13       26.22       30.49      6.00 o
  -6   6  13       29.43       31.60      5.19 o
  -5   6  13      587.16      561.71     14.73 o
  -4   6  13       43.21       42.95      5.41 o
  -3   6  13       50.14       46.88      5.56 o
  -2   6  13        1.50       -3.25      4.77 o
  -1   6  13      758.17      741.78     22.07 o
   0   6  13        7.86        8.44      5.60 o
   1   6  13      161.90      160.81     12.13 o
   2   6  13        4.05        3.68      5.97 o
   3   6  13      201.19      217.23     14.84 o
   4   6  13        7.51        9.13      7.43 o
  -9   7  13       10.99       11.64      5.28 o
  -8   7  13       27.35       24.31      5.97 o
  -7   7  13      169.72      165.44      9.31 o
  -6   7  13      236.00      235.12      9.35 o
  -5   7  13       55.17       55.59      5.36 o
  -4   7  13      293.97      295.50      9.75 o
  -3   7  13       37.00       26.66      5.77 o
  -2   7  13      168.76      164.88      9.94 o
  -1   7  13       20.19       18.70      5.28 o
   0   7  13      269.65      286.90     12.76 o
   1   7  13       22.14       23.07      6.26 o
   2   7  13      165.22      195.81     14.38 o
   3   7  13        9.73        1.33      8.94 o
  -8   8  13        0.04        0.37      4.08 o
  -7   8  13       44.11       41.79      5.22 o
  -6   8  13       14.00       13.17      3.94 o
  -5   8  13      131.41      128.46      7.83 o
  -4   8  13        0.08       -4.22      4.22 o
  -3   8  13      226.24      248.38     11.85 o
  -2   8  13        5.33        3.54      4.57 o
  -1   8  13       56.91       58.92      7.29 o
   0   8  13       11.98       11.34      5.53 o
   1   8  13      153.56      179.59     11.13 o
   2   8  13        4.05        3.98      5.80 o
  -6   9  13       21.32       18.35      5.92 o
  -5   9  13        1.87       -0.55      4.59 o
  -4   9  13        8.33        1.28      4.68 o
  -3   9  13        8.88        7.61      5.33 o
  -2   9  13      175.59      182.67     10.95 o
  -1   9  13       27.75       17.05      6.04 o
   0   9  13       97.75      105.20     13.81 o
 -10   0  14      412.57      461.34     28.49 o
  -8   0  14     1815.66     1827.02     51.68 o
  -6   0  14        9.20        6.18      7.07 o
  -4   0  14      798.59      805.19     32.46 o
  -2   0  14      275.50      292.64     14.04 o
   0   0  14      165.13      207.13     12.48 o
   2   0  14       31.11       33.35     10.16 o
   4   0  14      706.54      664.73     33.79 o
   6   0  14      180.48      247.34     24.95 o
 -12   1  14        8.33        7.41      6.79 o
 -11   1  14      656.43      688.86     24.51 o
 -10   1  14       20.67       20.42      7.02 o
  -9   1  14       70.48       68.74      8.88 o
  -8   1  14        1.36       -2.12      3.85 o
  -7   1  14     2112.80     2102.31     26.17 o
  -6   1  14      103.71       91.08      6.54 o
  -5   1  14      609.38      616.68     14.19 o
  -4   1  14      708.54      683.32     11.76 o
  -3   1  14       40.18       48.67      4.18 o
  -2   1  14       12.71       13.90      3.91 o
  -1   1  14      527.25      502.45     13.13 o
   0   1  14        0.56       -1.05      3.22 o
   1   1  14       10.51       10.14      3.59 o
   2   1  14        1.27       -3.57      3.98 o
   3   1  14      555.48      577.35     21.29 o
   4   1  14      139.17      169.88     14.04 o
   5   1  14       58.83       69.34     10.77 o
   6   1  14       14.23       17.27      8.58 o
 -12   2  14       55.22       61.39     10.30 o
 -11   2  14       20.02       14.49      5.54 o
 -10   2  14      210.00      215.29     14.44 o
  -9   2  14       33.23       35.83      7.42 o
  -8   2  14      264.53      268.82     19.32 o
  -7   2  14       70.43       76.81      7.04 o
  -6   2  14      354.64      339.33     18.35 o
  -5   2  14        5.81       -0.46      3.83 o
  -4   2  14     1225.25     1180.49     26.27 o
  -3   2  14        6.95        5.56      3.69 o
  -2   2  14      826.44      839.82     18.56 o
  -1   2  14       90.76       92.65      7.35 o
   0   2  14     1151.76     1141.57     23.73 o
   1   2  14       16.98       12.57      6.31 o
   2   2  14       13.63       10.74      6.24 o
   3   2  14        8.46        5.80      6.31 o
   4   2  14      493.02      541.79     22.49 o
   5   2  14       47.29       53.44     14.35 o
 -12   3  14       39.64       37.56      7.27 o
 -11   3  14       84.88       78.32      8.47 o
 -10   3  14       34.54       43.56      7.96 o
  -9   3  14       35.77       35.60      7.32 o
  -8   3  14      194.58      197.18     12.88 o
  -7   3  14      346.91      353.85     13.26 o
  -6   3  14      123.89      130.53      8.77 o
  -5   3  14      608.25      633.59     16.53 o
  -4   3  14      165.43      135.77      8.54 o
  -3   3  14      912.68      877.78     18.91 o
  -2   3  14      129.62      122.44      8.30 o
  -1   3  14      649.08      654.24     16.89 o
   0   3  14        2.06        1.51      3.93 o
   1   3  14      549.52      591.14     21.04 o
   2   3  14       17.45       16.58      6.88 o
   3   3  14      150.61      168.11     13.66 o
   4   3  14       42.32       39.71      8.93 o
   5   3  14      102.53       93.44     11.88 o
 -11   4  14       60.38       58.61      7.84 o
 -10   4  14      182.22      203.71     13.90 o
  -9   4  14        1.98       -1.01      4.68 o
  -8   4  14      630.77      606.25     20.53 o
  -7   4  14       41.50       39.40      5.95 o
  -6   4  14     1788.21     1787.34     30.88 o
  -5   4  14       50.07       48.34      6.01 o
  -4   4  14        3.57        3.36      3.85 o
  -3   4  14      200.06      187.54      9.81 o
  -2   4  14      133.90      137.66      8.83 o
  -1   4  14        1.17        1.52      3.83 o
   0   4  14       62.89       64.80      8.93 o
   1   4  14       72.18       64.94      9.11 o
   2   4  14      137.92      114.67     11.23 o
   3   4  14      232.28      268.57     16.09 o
   4   4  14      165.40      163.59     14.48 o
   5   4  14       12.80       20.18      8.68 o
 -10   5  14       48.69       41.25      7.88 o
  -9   5  14      102.43       94.76      9.76 o
  -8   5  14      155.91      151.21     11.55 o
  -7   5  14      338.54      348.94     13.14 o
  -6   5  14       81.50       93.27      7.59 o
  -5   5  14        7.14        3.45      3.86 o
  -4   5  14       67.38       58.87      6.34 o
  -3   5  14      295.86      299.02     11.74 o
  -2   5  14       30.02       23.49      4.94 o
  -1   5  14      249.08      247.52     14.40 o
   0   5  14       76.22       72.06      9.15 o
   1   5  14       68.40       69.46      9.23 o
   2   5  14        0.00       -4.69      5.22 o
   3   5  14      193.82      206.68     15.49 o
   4   5  14        9.72        9.90      7.53 o
 -10   6  14      115.96      121.46     16.34 o
  -9   6  14      285.19      260.34     14.37 o
  -8   6  14       11.83        6.18      5.15 o
  -7   6  14       31.25       25.30      5.48 o
  -6   6  14        1.58        2.60      3.81 o
  -5   6  14       75.61       90.09      7.36 o
  -4   6  14       44.94       51.26      6.04 o
  -3   6  14       40.80       40.45      5.71 o
  -2   6  14      372.44      354.52     16.49 o
  -1   6  14       11.52       10.16      6.21 o
   0   6  14      268.19      288.39     15.88 o
   1   6  14        7.50       12.03      6.95 o
   2   6  14      270.76      257.40     15.94 o
   3   6  14        1.08        0.26      6.84 o
  -8   7  14        1.24       -0.35      4.06 o
  -7   7  14        2.19        1.31      3.84 o
  -6   7  14      120.91      144.05      9.09 o
  -5   7  14      257.77      243.72     10.73 o
  -4   7  14        3.44        1.92      4.00 o
  -3   7  14       92.03      103.14     10.35 o
  -2   7  14        0.00       -0.03      5.30 o
  -1   7  14      168.82      153.25     12.52 o
   0   7  14       16.63       16.03      7.32 o
   1   7  14      104.82      113.34     11.38 o
   2   7  14       37.99       37.03      8.91 o
  -7   8  14        7.68        1.79      6.13 o
  -6   8  14      114.19      102.60      7.74 o
  -5   8  14       10.30       10.71      4.04 o
  -4   8  14      104.06       88.12      8.54 o
  -3   8  14       26.10       28.13      6.55 o
  -2   8  14      149.82      167.35     10.80 o
  -1   8  14        1.19        0.86      5.00 o
   0   8  14      137.40      168.96     14.24 o
  -9   0  15      814.48      786.19     36.44 o
  -7   0  15     1849.98     1812.00     52.12 o
  -5   0  15     1025.15      986.27     37.54 o
  -3   0  15      337.33      321.07     15.20 o
  -1   0  15      924.01      970.75     43.84 o
   1   0  15        6.65        6.51      5.88 o
   3   0  15      364.95      376.53     26.50 o
   5   0  15      114.79      126.32     19.21 o
 -11   1  15       51.02       51.24     13.69 o
 -10   1  15       83.16       85.69     14.80 o
  -9   1  15      226.08      226.31     15.05 o
  -8   1  15      673.47      704.24     18.86 o
  -7   1  15       24.65       27.16      5.01 o
  -6   1  15      786.81      785.56     16.71 o
  -5   1  15        6.32        0.05      3.28 o
  -4   1  15      248.53      249.42      9.99 o
  -3   1  15       17.63        9.38      3.94 o
  -2   1  15      974.60      950.58     18.18 o
  -1   1  15      133.87      138.83      8.21 o
   0   1  15       28.90       32.50      5.15 o
   1   1  15       33.16       27.15      5.92 o
   2   1  15      182.73      186.68     13.80 o
   3   1  15       13.29       17.95      7.56 o
   4   1  15      139.34      150.52     13.61 o
   5   1  15        4.63        4.19      7.88 o
 -11   2  15      106.60      115.21     12.02 o
 -10   2  15        6.05        8.78      6.60 o
  -9   2  15      339.50      354.01     17.80 o
  -8   2  15       64.48       53.31      8.30 o
  -7   2  15       11.71        5.61      4.67 o
  -6   2  15       61.77       49.53      6.41 o
  -5   2  15      391.21      395.82     13.94 o
  -4   2  15       44.75       46.64      6.29 o
  -3   2  15      320.06      321.64     12.74 o
  -2   2  15       24.04       17.56      5.16 o
  -1   2  15     1077.60     1114.95     22.60 o
   0   2  15      233.68      230.17     11.76 o
   1   2  15       17.62       17.53     10.05 o
   2   2  15       16.03       17.03      8.06 o
   3   2  15      326.39      355.54     19.04 o
   4   2  15       73.27       54.99     14.35 o
 -11   3  15        4.88       11.63      6.94 o
 -10   3  15        2.99        0.83      5.62 o
  -9   3  15      172.42      180.98     13.43 o
  -8   3  15      322.79      322.35     13.53 o
  -7   3  15        3.69        3.88      4.42 o
  -6   3  15      450.63      455.81     15.06 o
  -5   3  15       75.64       57.69      6.75 o
  -4   3  15      457.97      491.83     15.30 o
  -3   3  15      217.40      206.17     10.62 o
  -2   3  15      497.54      462.31     14.98 o
  -1   3  15        2.26       -1.27      4.03 o
   0   3  15      486.81      519.06     20.53 o
   1   3  15       16.56       25.25      7.42 o
   2   3  15      631.55      705.86     24.73 o
   3   3  15       60.62       68.06     10.63 o
   4   3  15       25.50       24.80      8.95 o
 -10   4  15       96.98      102.47     10.93 o
  -9   4  15       86.16       66.12      9.11 o
  -8   4  15       11.87        9.39      5.02 o
  -7   4  15     1071.41     1149.86     26.27 o
  -6   4  15        0.03        1.15      4.16 o
  -5   4  15      277.09      275.27     12.01 o
  -4   4  15        2.26        2.13      4.24 o
  -3   4  15      301.91      305.58     12.56 o
  -2   4  15        6.95        3.92      4.43 o
  -1   4  15      338.00      377.30     14.01 o
   0   4  15      108.83      108.81     10.97 o
   1   4  15      201.75      227.77     15.28 o
   2   4  15        0.08       -1.90      6.22 o
   3   4  15      225.51      217.13     15.56 o
 -10   5  15      253.64      276.05     23.41 o
  -9   5  15        1.43        3.27      5.53 o
  -8   5  15       51.78       39.24      6.44 o
  -7   5  15       51.08       58.78      7.00 o
  -6   5  15      194.05      200.37     11.00 o
  -5   5  15        5.48        3.52      4.37 o
  -4   5  15       66.10       63.24      6.90 o
  -3   5  15       50.47       48.05      6.48 o
  -2   5  15      185.90      194.30     10.55 o
  -1   5  15        0.04        0.26      5.44 o
   0   5  15       15.74       19.25      7.16 o
   1   5  15       12.45       15.68     10.49 o
   2   5  15      247.37      309.98     17.84 o
   3   5  15       49.13       64.11     10.74 o
  -9   6  15      253.68      264.35     22.30 o
  -8   6  15      231.96      238.19     12.03 o
  -7   6  15      132.24      113.00      8.79 o
  -6   6  15        0.80       -3.15      3.77 o
  -5   6  15       31.96       32.26      5.80 o
  -4   6  15       17.54       15.00      4.84 o
  -3   6  15      126.05      126.16      8.73 o
  -2   6  15        3.96        3.74      5.99 o
  -1   6  15       78.95       87.08     10.29 o
   0   6  15       55.01       60.71      9.37 o
   1   6  15       62.30       46.24      9.11 o
   2   6  15       44.44       58.01     10.53 o
  -7   7  15        9.32       16.16      6.94 o
  -6   7  15        6.32        8.62      4.76 o
  -5   7  15        0.08       -2.42      3.90 o
  -4   7  15       65.25       51.75      6.41 o
  -3   7  15       11.18       11.08      6.61 o
  -2   7  15       66.19       60.07      9.44 o
  -1   7  15       68.48       75.38     10.23 o
   0   7  15       82.09       71.77     10.24 o
  -4   8  15       10.92       11.68      9.50 o
  -3   8  15       55.77       44.79      8.65 o
  -8   0  16      219.13      229.23     21.42 o
  -6   0  16      714.02      662.52     32.91 o
  -4   0  16       15.07       15.02      8.83 o
  -2   0  16     1196.97     1226.47     29.54 o
   0   0  16      119.59      126.88     11.77 o
   2   0  16      568.47      582.80     32.02 o
 -11   1  16       33.50       36.88     12.59 o
 -10   1  16      142.60      154.15     19.43 o
  -9   1  16       66.95       71.99     14.13 o
  -8   1  16        6.03        0.45      4.76 o
  -7   1  16     1019.23     1022.80     28.65 o
  -6   1  16       46.25       49.02      6.86 o
  -5   1  16      231.85      237.13     10.21 o
  -4   1  16       96.56      102.43      7.34 o
  -3   1  16     1410.47     1470.36     49.63 o
  -2   1  16        0.46       -3.24      3.99 o
  -1   1  16      200.97      204.57     11.47 o
   0   1  16       95.86       99.74      8.70 o
   1   1  16      236.44      213.99     21.20 o
   2   1  16      162.94      162.98     19.43 o
   3   1  16      109.42      114.84     18.11 o
 -10   2  16      237.06      224.18     15.85 o
  -9   2  16       34.55       31.78      6.66 o
  -8   2  16      255.47      286.53     13.36 o
  -7   2  16       53.83       58.31      7.24 o
  -6   2  16      143.30      150.29     10.33 o
  -5   2  16        2.13       -1.16      4.29 o
  -4   2  16      383.96      378.57     14.40 o
  -3   2  16      192.08      204.09     11.05 o
  -2   2  16      905.05      947.52     30.11 o
  -1   2  16      117.12      129.21      9.63 o
   0   2  16      434.45      499.32     16.87 o
   1   2  16        1.35        3.64      6.09 o
   2   2  16       28.63       28.65      8.51 o
   3   2  16      396.17      438.81     31.36 o
 -10   3  16      520.42      579.08     23.27 o
  -9   3  16       94.24      101.23      9.18 o
  -8   3  16       18.43       18.79      5.75 o
  -7   3  16      123.63      125.59      9.42 o
  -6   3  16       35.44       43.90      6.61 o
  -5   3  16      173.13      178.55     12.36 o
  -4   3  16        5.25       -1.44      4.06 o
  -3   3  16      248.55      261.34     12.27 o
  -2   3  16        1.69        1.79      4.45 o
  -1   3  16       94.39       85.45      8.16 o
   0   3  16      110.35      126.79     12.02 o
   1   3  16      555.41      613.91     23.78 o
   2   3  16      147.07      160.46     14.12 o
   3   3  16      438.98      482.97     22.79 o
  -9   4  16        5.13        0.46      4.77 o
  -8   4  16      256.87      242.10     12.64 o
  -7   4  16        8.91       11.35      5.28 o
  -6   4  16      553.11      550.05     17.05 o
  -5   4  16       17.14       12.44      5.21 o
  -4   4  16      142.16      130.65      9.47 o
  -3   4  16        5.16        3.92      4.76 o
  -2   4  16      371.20      392.03     14.81 o
  -1   4  16       73.53       73.70     10.16 o
   0   4  16       18.46       23.24      7.88 o
   1   4  16       76.77      109.13     12.13 o
   2   4  16      241.54      260.36     17.24 o
  -9   5  16      453.55      511.03     33.35 o
  -8   5  16        0.43        5.07      5.09 o
  -7   5  16       51.72       48.17      7.00 o
  -6   5  16        0.72       -0.07      4.46 o
  -5   5  16       98.69      108.15      8.74 o
  -4   5  16       17.65       14.08      5.28 o
  -3   5  16      135.97      119.79      8.98 o
  -2   5  16       38.46       44.93      6.75 o
  -1   5  16      135.91      132.25     12.62 o
   0   5  16       43.61       47.95      9.31 o
   1   5  16       37.97       37.20      9.18 o
  -7   6  16        4.08       -2.70      5.85 o
  -6   6  16       68.78       65.66      7.55 o
  -5   6  16        3.49        4.48      4.64 o
  -4   6  16       16.05       13.41      5.19 o
  -3   6  16       62.20       64.62      7.23 o
  -2   6  16       72.65       69.07     10.00 o
  -1   6  16        6.26        0.55      6.71 o
   0   6  16       45.66       57.79      9.87 o
  -4   7  16       33.48       37.70      8.81 o
  -3   7  16      139.42      164.27     13.99 o
  -7   0  17      801.38      841.62     39.09 o
  -5   0  17       53.03       44.83     12.15 o
  -3   0  17      414.75      426.89     28.27 o
  -1   0  17      833.74      931.29     41.08 o
 -10   1  17       24.81       21.20     11.04 o
  -9   1  17       18.40       19.65     11.04 o
  -8   1  17      326.74      340.09     26.28 o
  -7   1  17       45.80       50.50      9.18 o
  -6   1  17       20.76        7.00      6.19 o
  -5   1  17       60.90       63.75      7.69 o
  -4   1  17      531.93      546.92     17.53 o
  -3   1  17      133.24      156.38     10.74 o
  -2   1  17      497.21      520.40     17.51 o
  -1   1  17      259.12      305.93     17.78 o
   0   1  17      259.97      284.88     17.33 o
   1   1  17       87.47       96.73     16.78 o
   2   1  17      163.58      150.17     20.32 o
  -9   2  17       69.90       71.94      8.66 o
  -8   2  17       32.59       37.82      7.01 o
  -7   2  17      176.73      198.56     13.53 o
  -6   2  17       77.33       65.60      7.67 o
  -5   2  17      136.28      133.21      9.80 o
  -4   2  17      166.42      168.28     10.87 o
  -3   2  17      487.63      489.37     16.73 o
  -2   2  17       15.24       29.33      6.55 o
  -1   2  17       77.43       75.57      8.54 o
   0   2  17      124.15      127.30     15.02 o
   1   2  17      279.36      320.79     18.90 o
  -9   3  17      139.28      155.13     11.25 o
  -8   3  17      197.42      204.38     12.34 o
  -7   3  17        6.78        9.02      6.67 o
  -6   3  17      131.10      136.77     10.18 o
  -5   3  17       79.89       90.48      8.54 o
  -4   3  17      636.98      681.84     19.40 o
  -3   3  17        0.00       -2.09      4.73 o
  -2   3  17      149.23      157.78     11.06 o
  -1   3  17       90.40      103.16      9.22 o
   0   3  17      228.18      218.88     16.16 o
   1   3  17        0.04       -0.92      7.04 o
  -8   4  17        0.52        0.72      6.64 o
  -7   4  17      326.21      311.05     14.26 o
  -6   4  17        1.48       -1.98      4.59 o
  -5   4  17       60.09       60.99      7.55 o
  -4   4  17       55.82       46.38      7.21 o
  -3   4  17      381.98      373.04     15.04 o
  -2   4  17       31.63       32.10      6.56 o
  -1   4  17      418.13      468.12     21.29 o
   0   4  17        0.55        2.07      6.88 o
  -7   5  17       19.26       18.05      8.08 o
  -6   5  17      191.70      197.02     15.31 o
  -5   5  17        2.10        2.87      4.96 o
  -4   5  17      201.81      228.14     12.37 o
  -3   5  17       61.86       73.05      8.09 o
  -2   5  17       30.30       27.66      8.58 o
  -1   5  17       30.48       31.11      8.81 o
  -6   0  18      270.89      293.28     24.95 o
  -4   0  18       90.91      132.28     18.33 o
  -8   1  18        2.60        3.09      9.50 o
  -7   1  18       16.33       15.02      9.94 o
  -6   1  18        0.53       -7.73      7.73 o
  -5   1  18      152.22      154.15     18.77 o
  -4   1  18        6.73        8.39      9.28 o
  -3   1  18      427.88      432.41     29.37 o
  -2   1  18      114.42      153.48     18.99 o
  -1   1  18      188.17      177.34     20.98 o
   0   1  18      134.67      144.65     19.43 o
  -8   2  18      152.91      187.49     21.20 o
  -7   2  18        8.54        4.81      5.33 o
  -6   2  18       51.64       71.95      9.77 o
  -5   2  18       26.66       27.76      6.79 o
  -4   2  18      696.10      764.46     21.28 o
  -3   2  18        2.52        0.10      5.29 o
  -2   2  18      405.22      437.59     16.96 o
  -1   2  18      207.39      249.69     13.92 o
  -7   3  18       36.09       35.26      7.31 o
  -6   3  18        2.96        0.41      5.06 o
  -5   3  18      427.92      491.66     17.59 o
  -4   3  18       61.29       67.69      8.46 o
  -3   3  18      198.00      210.08     12.67 o
  -2   3  18       31.30       28.77      6.97 o
  -5   4  18       39.62       21.92      8.43 o
  -4   4  18      137.13      146.10     13.80 o
  -3   4  18      146.44      147.96     20.54 o
 
